# Supplementary material for: Impeding pathways of intrinsic resistance in Escherichia coli confers antibiotic sensitization and resistance proofing
Source: PLoS Biol. 2025 Oct 22;23(10):e3003443. doi: 10.1371/journal.pbio.3003443 (PMC12543169; doi:10.1371/journal.pbio.3003443)
Supplement: S1 File — (XLSX) [file pbio.3003443.s001.xlsx]

## Sheet: Figure 1B-screen raw data
JW	Knockout	LB (1)	LB (2)	LB Avg	Tmp300 (1)	Tmp300 (2)	Tmp300 Avg		JW	Knockout	LB (1)	LB (2)	LB Avg	Cmp3(1)	Cmp3 (2)	Cmp3 Avg
JW0003	thrC	0.8	0.95	0.87	0.55	0.7	0.62		JW0001	thrA	0.801545	0.808	0.804773	0.909375	0.784595	0.846985		Note:
JW0004	yaaX	1.04	0.93	0.98	0.8	0.87	0.84		JW0002	thrB	0.917476	0.984375	0.950925	0.894737	0.935	0.914868		TMP300 : 300 ng/mL trimethoprim
JW0006	yaaJ	0.93	0.94	0.93	1.38	1.1	1.24		JW0003	thrC	0.798689	0.950549	0.874619	0.7576	0.902083	0.829842		Cmp3: 3 micrograms/mL chloramphenicol
JW0006	yaaJ	0.98	1.01	1	0.8	1.11	0.95		JW0004	yaaX	1.04105	0.928037	0.984542	0.948571	0.873239	0.910905
JW0006	yaaJ	0.98	0.98	0.98	0.31	0.99	0.65		JW0005	yaaA	0.840833	0.930909	0.885871	0.926489	0.879333	0.902911		All values normalised to growth of WT (set to 1)
JW0010	yaaW	0.88	0.95	0.91	0.91	1.42	1.16		JW0006	yaaJ	0.929167	0.937273	0.93322	0.969582	1.07267	1.02112
JW0010	yaaW	0.98	1	0.99	0.66	1.04	0.85		JW0007	talB	0.931569	0.973832	0.9527	0.514184	1.13919	0.826687
JW0013	dnaK	1.02	0.9	0.96	1.79	1.41	1.6		JW0008	mog	1.07021	1.0688	1.06951	0.719368	1.0709	0.895132
JW0013	dnaK	0.99	1.02	1	1.02	1.23	1.13		JW0009	yaaH	0.971917	1.31977	1.14584	0.724765	1.70278	1.21377
JW0013	dnaK	0.98	1	0.99	0.54	0.92	0.73		JW0010	yaaW	0.8775	0.951818	0.914659	0.839037	0.822667	0.830852
JW0018	nhaA	0.05	1.1	0.57	0.08	1.19	0.63		JW0012	yaaI	1.12012	0.92243	1.02127	0.774286	0.891549	0.832918
JW0022	rpsT	1.02	1.08	1.05	1.41	1.79	1.6		JW0013	dnaK	1.02039	0.898958	0.959673	0.605263	0.581667	0.593465
JW0022	rpsT	0.99	1.02	2.05	1.02	1.23	2.6		JW0014	dnaJ	1.11456	1.16979	1.14218	0.929825	0.966667	0.948246
JW0022	rpsT	0.98	1	3.05	0.54	0.92	3.6		JW0018	nhaA	0.0465347	1.10196	0.574248	1.25889	1.08769	1.17329
JW0024	ileS	0.99	1.05	1.02	1.89	1.26	1.57		JW0019	nhaR	1.03461	1.01449	1.02455	0.583333	1.0527	0.818018
JW0024	ileS	0.99	1.02	1	1.02	1.23	1.12		JW0022	rpsT	1.01573	1.07867	1.0472	0.610938	0.698649	0.654793
JW0024	ileS	0.98	1	0.99	0.53	0.92	0.72		JW0024	ileS	0.985217	1.05433	1.01977	0.85102	0.71	0.78051
JW0028	rihC	0.97	1.13	1.05	0.97	1.33	1.15		JW0026	fkpB	0.92087	0.993204	0.957037	0.786667	0.648485	0.717576
JW0028	rihC	0.98	1	0.99	0.62	1.17	0.89		JW0028	rihC	0.972816	1.12708	1.04995	0.826316	0.965	0.895658
JW0031	carB	0.79	0.82	0.8	0.85	0.69	0.77		JW0030	carA	0.851	0.901667	0.876333	0.892188	0.73473	0.813459
JW0033	caiF	0.84	1.03	0.94	1.51	0.94	1.23		JW0031	carB	0.794175	0.815625	0.8049	0.745614	0.81	0.777807
JW0033	caiF	0.98	1.01	1	0.78	1.1	0.94		JW0033	caiF	0.842609	1.03407	0.938339	1.07347	0.85	0.961735
JW0033	caiF	0.98	0.98	0.98	0.3	0.98	0.64		JW0035	caiD	1.0835	1.11875	1.10112	0.778947	0.993333	0.88614
JW0035	caiD	1.08	1.12	1.1	1.5	1.29	1.39		JW0036	caiC	1.0165	1.09062	1.05356	0.949123	0.938333	0.943728
JW0035	caiD	0.99	1.01	1	0.96	1.12	1.04		JW0037	caiB	1.05827	1.25411	1.15619	1.2	1.00162	1.10081
JW0035	caiD	0.98	0.99	0.99	0.47	0.81	0.64		JW0038	caiA	1.02382	1.16822	1.09602	0.935937	0.964324	0.950131
JW0036	caiC	1.02	1.09	1.05	0.97	0.69	0.83		JW0039	caiT	1.08932	1.13646	1.11289	0.803509	0.973333	0.888421
JW0040	fixA	0.91	0.97	0.94	0.6	0.91	0.76		JW0040	fixA	0.914636	0.973222	0.943929	0.923438	0.67973	0.801584
JW0041	fixB	1.14	1.13	1.14	0.79	0.92	0.85		JW0041	fixB	1.14272	1.13333	1.13803	1.0193	0.976667	0.997982
JW0043	fixX	1.04	1.01	1.03	1.24	1.21	1.23		JW0042	fixC	1.13107	1.15625	1.14366	0.822807	1.09167	0.957237
JW0043	fixX	0.98	1.01	0.99	0.78	1.1	0.94		JW0043	fixX	1.04466	1.00729	1.02598	0.903509	0.943333	0.923421
JW0043	fixX	0.98	0.98	0.98	0.3	0.98	0.64		JW0044	yaaU	0.955446	0.728431	0.841938	1.10672	1.10634	1.10653
JW0048	apaH	0.94	1.01	0.98	0.76	0.87	0.82		JW0045	kefF	1.04951	1.0375	1.04351	0.961404	0.945	0.953202
JW0049	apaG	0.94	1.17	1.05	0.49	0.94	0.71		JW0046	kefC	1.01089	0.877451	0.944171	1.0336	1.07276	1.05318
JW0051	pdxA	0.88	1.09	0.99	1.1	0.54	0.82		JW0048	apaH	0.94466	1.00729	0.975976	1.02456	0.868333	0.946447
JW0052	surA	0.68	0.7	0.69	0.44	0.5	0.47		JW0049	apaG	0.942182	1.16567	1.05392	1.1875	0.983108	1.0853
JW0059	polB	1.04	1.14	1.09	0.66	1.01	0.83		JW0050	ksgA	0.984466	1.06354	1.024	1.01404	1.055	1.03452
JW0066	thiP	0.89	0.96	0.92	1.46	1.23	1.35		JW0051	pdxA	0.880583	1.09375	0.987166	0.961404	1.005	0.983202
JW0066	thiP	0.99	1.01	1	0.92	1.04	0.98		JW0052	surA	0.677083	0.704651	0.690867	0.378049	0.452778	0.415413
JW0066	thiP	0.98	0.99	0.98	0.43	0.73	0.58		JW0054	djlA	0.874167	0.93	0.902083	1.01774	0.784667	0.901205
JW0067	tbpA	0.96	1.07	1.02	1.27	1.03	1.15		JW0055	yabP	0.993913	1.00583	0.999869	1.22	1.05909	1.13955
JW0067	tbpA	0.98	1	0.99	0.64	1.03	0.83		JW0057	rluA	1.08614	1.14066	1.1134	0.9596	0.9875	0.97355
JW0068	sgrR	0.95	0.97	0.96	1.09	1.15	1.12		JW0058	hepA	1.025	1.00385	1.01442	0.680851	0.825676	0.753263
JW0068	sgrR	0.98	1.08	1.03	0.56	1.11	0.84		JW0059	polB	1.04	1.14256	1.09128	1.01094	0.85527	0.933104
JW0069	setA	1	1.33	1.16	1.21	1.13	1.17		JW0063	araC	0.914727	0.994889	0.954808	0.707812	0.600676	0.654244
JW0069	setA	0.98	1	0.84	0.67	1.05	1.17		JW0065	thiQ	0.9125	0.947273	0.929886	0.879594	0.834133	0.856864
JW0071	leuC	1.07	1.15	1.11	0.97	0.69	0.83		JW0066	thiP	0.891667	0.958182	0.924924	0.91128	1.07093	0.991107
JW0073	leuA	1.09	1.17	1.13	1.57	1.11	1.34		JW0067	tbpA	0.956522	1.07366	1.01509	1.22857	1.05333	1.14095
JW0073	leuA	0.99	1.01	1	0.91	1.03	0.97		JW0068	sgrR	0.9475	0.969091	0.958295	0.898606	0.987867	0.943236
JW0073	leuA	0.98	0.99	0.98	0.43	0.72	0.57		JW0069	setA	0.995167	1.33023	1.1627	1.12364	1.71944	1.42154
JW0076	ilvI	0.95	1.03	0.99	1.34	1.11	1.22		JW0070	leuD	1	1.07292	1.03646	1.01579	0.831667	0.923728
JW0076	ilvI	0.98	1.01	0.99	0.78	1.1	0.94		JW0071	leuC	1.07184	1.15	1.11092	0.849123	0.891667	0.870395
JW0076	ilvI	0.98	0.98	0.98	0.3	0.98	0.64		JW0073	leuA	1.08932	1.16875	1.12904	1.21053	1.125	1.16776
JW0080	mraW	1.16	0.98	1.07	1.12	1.49	1.3		JW0074	leuL	1.0145	1.37093	1.19272	1.20582	1.88333	1.54457
JW0080	mraW	0.99	1.01	1	0.88	0.98	0.93		JW0075	leuO	1.03176	1.00252	1.01714	0.537234	1.04324	0.790239
JW0080	mraW	0.98	0.99	0.98	0.39	0.66	0.53		JW0076	ilvI	0.945217	1.03223	0.988723	1.14898	0.941667	1.04532
JW0090	ddlB	0.94	1.23	1.08	1.03	1.24	1.13		JW0077	ilvH	0.814563	0.873958	0.844261	0.833333	0.75	0.791667
JW0090	ddlB	0.98	1.07	0.81	0.6	1.13	1.13		JW0078	fruR	1.00745	0.936636	0.972043	0.64539	1.19595	0.920668
JW0097	mutT	1.03	1.1	1.07	1	1.8	1.4		JW0079	mraZ	0.903333	1	0.951667	0.764259	0.643733	0.703996
JW0097	mutT	0.99	1.01	1.17	0.96	1.12	1.4		JW0080	mraW	1.15674	0.983178	1.06996	0.932857	0.919718	0.926288
JW0097	mutT	0.98	0.99	1.26	0.47	0.81	1.4		JW0090	ddlB	0.94425	1.22558	1.08492	1.02702	1.4	1.21351
JW0100	coaE	1.06	1.02	1.04	2.02	1.29	1.66		JW0097	mutT	1.033	1.104	1.0685	0.957812	0.761081	0.859447
JW0100	coaE	0.99	1.02	1	1.03	1.25	1.14		JW0099	yacF	1.2057	0.909346	1.05752	0.988571	0.864789	0.92668
JW0100	coaE	0.98	1	0.99	0.54	0.93	0.74		JW0100	coaE	1.06364	1.02051	1.04207	0.634752	0.759459	0.697106
JW0101	guaC	1.1	1.2	1.15	1	1.37	1.19		JW0101	guaC	1.09515	1.20312	1.14914	0.780702	0.948333	0.864518
JW0101	guaC	0.98	1	0.99	0.72	1.07	0.89		JW0102	hofC	0.887129	1.15098	1.01905	1.18577	1.03545	1.11061
JW0102	hofC	0.89	1.15	1.02	0.28	0.74	0.51		JW0103	hofB	0.935644	0.851961	0.893802	0.83004	0.988806	0.909423
JW0103	hofB	0.94	0.85	0.89	1.36	0.92	1.14		JW0104	ppdD	1.14886	0.976923	1.06289	0.58156	0.954054	0.767807
JW0103	hofB	0.98	1.07	1.02	0.61	1.14	0.87		JW0105	nadC	1.05534	1.02188	1.03861	0.919298	0.88	0.899649
JW0104	ppdD	1.15	0.98	1.06	1.54	0.82	1.18		JW0106	ampD	0.964419	1.15495	1.05968	0.9752	0.99375	0.984475
JW0104	ppdD	0.98	1	0.99	0.69	1.06	0.87		JW0107	ampE	1.00562	1.04286	1.02424	1.3928	0.891667	1.14223
JW0107	ampE	1.01	1.04	1.02	0.75	0.81	0.78		JW0108	aroP	1.04455	1.06765	1.0561	1.03953	1.02799	1.03376
JW0108	aroP	1.04	1.07	1.06	1.38	1.17	1.28		JW0109	pdhR	0.983627	0.96028	0.971954	0.570922	1.10811	0.839515
JW0108	aroP	0.99	1.01	1	0.85	1.13	0.99		JW0110	aceE	0.910227	1.04103	0.975626	0.631206	0.667568	0.649387
JW0108	aroP	0.98	0.99	0.98	0.37	1.01	0.69		JW0111	aceF	0.984216	0.925607	0.954912	0.661348	1.15541	0.908376
JW0111	aceF	0.98	0.93	0.95	1.19	1.13	1.16		JW0112	lpd	0.989773	0.976923	0.983348	0.530142	0.744595	0.637368
JW0111	aceF	0.98	1	0.99	0.65	1.03	0.84		JW0113	yacH	1.18407	0.926168	1.05512	0.742857	0.867606	0.805231
JW0113	yacH	1.18	0.93	1.06	1	1.48	1.24		JW0114	acnB	0.838627	0.900187	0.869407	0.562057	0.960811	0.761434
JW0113	yacH	0.98	1.01	1	0.8	1.11	0.95		JW0115	yacL	1.01988	0.981308	1.0006	1.11857	1.10282	1.11069
JW0113	yacH	0.98	0.98	0.98	0.31	0.99	0.65		JW0116	speD	0.994175	1.06354	1.02886	0.97193	0.843333	0.907632
JW0114	acnB	0.84	0.9	0.87	1.23	1.06	1.15		JW0117	speE	0.992045	1.01923	1.00564	0.519504	0.728378	0.623941
JW0114	acnB	0.98	1	0.99	0.62	1.02	0.82		JW0118	yacC	1.2036	0.904673	1.05414	0.884286	0.838028	0.861157
JW0115	yacL	1.02	0.98	1	1.05	1.43	1.24		JW0119	cueO	0.988455	1.16656	1.07751	0.94375	0.906486	0.925118
JW0115	yacL	0.98	1.01	1	0.8	1.11	0.95		JW0120	gcd	1.03523	1.03974	1.03749	0.547872	0.858108	0.70299
JW0115	yacL	0.98	0.98	0.98	0.32	0.99	0.65		JW0123	yadG	0.89802	1.02647	0.962245	1.00593	1.03731	1.02162
JW0116	speD	0.99	1.06	1.03	0.9	1.41	1.15		JW0124	yadH	0.975636	1.12789	1.05176	0.890625	0.88527	0.887948
JW0116	speD	0.98	1	0.99	0.63	1.02	0.83		JW0125	yadI	1.00558	1.14302	1.0743	0.929456	1.69722	1.31334
JW0124	yadH	0.98	1.13	1.05	0.74	0.91	0.83		JW0126	yadE	1.08942	0.941121	1.01527	0.89	0.877465	0.883732
JW0125	yadI	1.01	1.14	1.07	1.06	1.26	1.16		JW0127	panD	0.994382	1.12088	1.05763	1.027	1.23125	1.12912
JW0125	yadI	0.98	1	0.97	0.64	1.03	1.16		JW0129	panC	1.08447	0.923958	1.00421	0.973684	0.856667	0.915175
JW0126	yadE	1.09	0.94	1.02	0.92	1.33	1.12		JW0130	panB	1.01068	1.10625	1.05846	0.859649	0.781667	0.820658
JW0126	yadE	0.98	1.08	1.03	0.57	1.11	0.84		JW0131	yadC	0.889167	0.975455	0.932311	1.08365	1.00973	1.04669
JW0131	yadC	0.89	0.98	0.93	0.94	1.31	1.12		JW0132	yadK	1.05151	0.966355	1.00893	0.898571	0.880282	0.889427
JW0131	yadC	0.98	1.08	1.03	0.57	1.11	0.84		JW0133	yadL	1.24581	1.10935	1.17758	0.88	0.852113	0.866056
JW0135	htrE	0.95	1.08	1.02	1.44	0.89	1.16		JW0134	yadM	0.985273	1.10211	1.04369	0.745313	0.781757	0.763535
JW0135	htrE	0.98	1	0.99	0.66	1.04	0.85		JW0135	htrE	0.954369	1.08229	1.01833	0.935088	0.793333	0.864211
JW0148	fhuD	1.02	1.09	1.06	1.54	1.27	1.4		JW0136	ecpD	1.06618	1.19967	1.13292	0.8125	0.85	0.83125
JW0148	fhuD	0.99	1.01	1	0.96	1.12	1.04		JW0137	yadN	0.886667	0.969091	0.927879	1.02281	1.0172	1.02001
JW0148	fhuD	0.98	0.99	0.99	0.48	0.81	0.64		JW0141	dksA	0.896667	0.961818	0.929242	0.614702	0.454667	0.534684
JW0149	fhuB	1.02	1.05	1.04	1.07	1.25	1.16		JW0142	sfsA	1.0835	1.13333	1.10841	0.945614	1.065	1.00531
JW0149	fhuB	0.98	1	0.99	0.65	1.04	0.85		JW0144	hrpB	1.08409	1.01538	1.04974	0.797872	0.841892	0.819882
JW0154	btuF	1.08	0.95	1.01	1.01	1.46	1.24		JW0145	mrcB	1.20682	0.996154	1.10149	0.68617	0.689189	0.68768
JW0154	btuF	0.98	1.01	1	0.79	1.11	0.95		JW0146	fhuA	1.00227	1.07179	1.03703	0.741135	0.832432	0.786784
JW0154	btuF	0.98	0.98	0.98	0.31	0.99	0.65		JW0147	fhuC	0.930693	1.0549	0.992798	1.05336	1.04664	1.05
JW0187	yaeJ	0.91	0.98	0.94	1.25	1.52	1.38		JW0148	fhuD	1.02178	1.09216	1.05697	1.12451	1.02239	1.07345
JW0187	yaeJ	0.99	1.01	1	0.95	1.1	1.02		JW0149	fhuB	1.02475	1.05	1.03738	0.98419	1.09328	1.03874
JW0187	yaeJ	0.98	0.99	0.99	0.46	0.79	0.63		JW0153	yadS	1.16686	0.899065	1.03296	0.858571	0.846479	0.852525
JW0192	rcsF	1.02	1.14	1.08	0.94	0.74	0.84		JW0154	btuF	1.08081	0.945794	1.0133	0.698571	0.688732	0.693652
JW0193	metQ	0.87	0.92	0.89	1.07	1.31	1.19		JW0155	pfs	0.869903	1.00208	0.935993	0.84386	0.825	0.83443
JW0193	metQ	0.98	1	0.99	0.73	1.07	0.9		JW0156	dgt	0.925243	1.17917	1.0522	1.01754	0.858333	0.937939
JW0195	metN	1.04	1.13	1.09	1.06	1.35	1.21		JW0157	degP	1.04205	0.955128	0.998587	0.698582	0.804054	0.751318
JW0195	metN	0.98	1	0.99	0.76	1.09	0.92		JW0159	yaeH	1.11419	0.943925	1.02906	1.04571	0.81831	0.932012
JW0195	metN	0.98	0.98	0.98	0.27	0.97	0.62		JW0162	glnD	1.06018	1.11644	1.08831	0.932813	1.05189	0.992352
JW0196	gmhB	0.93	1.01	0.97	0.54	0.72	0.63		JW0173	hlpA	0.9325	0.951818	0.942159	0.664132	0.479733	0.571933
JW0198	yafC	1	0.94	0.97	0.8	0.79	0.79		JW0178	rnhB	1.02524	1.175	1.10012	0.97193	0.835	0.903465
JW0200	yafE	0.89	0.99	0.94	1.36	1.21	1.29		JW0181	ldcC	0.985437	1.06875	1.02709	0.877193	0.793333	0.835263
JW0200	yafE	0.99	1.01	1	0.86	1.14	1		JW0182	yaeR	0.908333	0.945455	0.926894	1.08238	1.00867	1.04552
JW0200	yafE	0.98	0.99	0.98	0.38	1.02	0.7		JW0184	rof	0.875	0.920909	0.897955	1.13815	0.865733	1.00194
JW0202	gloB	1.03	1.16	1.09	1.37	1.29	1.33		JW0185	yaeP	1.1993	0.876636	1.03797	1.02714	0.873239	0.950191
JW0202	gloB	0.99	1.01	1	0.9	1.02	0.96		JW0186	yaeQ	1.04093	0.966355	1.00364	1.04714	0.898592	0.972867
JW0202	gloB	0.98	0.99	0.98	0.42	0.71	0.57		JW0187	yaeJ	0.905833	0.976364	0.941098	0.95564	0.918667	0.937153
JW0205	dnaQ	1.01	0.98	0.99	1.84	1.04	1.44		JW0188	nlpE	0.984091	1.08333	1.03371	0.856383	1.00405	0.930219
JW0205	dnaQ	0.99	1.02	1	0.98	1.16	1.07		JW0191	yaeB	0.940833	1.01273	0.97678	1.04309	0.980667	1.01188
JW0205	dnaQ	0.98	0.99	0.99	0.5	0.85	0.67		JW0192	rcsF	1.02039	1.13542	1.0779	0.949123	0.596667	0.772895
JW0212	lpcA	0.86	1.08	0.97	0.75	0.94	0.85		JW0193	metQ	0.870833	0.915455	0.893144	0.998733	0.667867	0.8333
JW0213	yafJ	0.87	0.98	0.93	0.92	1.35	1.13		JW0194	metI	1.02174	1.04272	1.03223	1.10667	0.828788	0.967727
JW0213	yafJ	0.98	1.07	1.03	0.59	1.13	0.86		JW0195	metN	1.04356	1.12843	1.086	0.970356	0.964552	0.967454
JW0214	yafK	1.14	0.93	1.03	1.03	1.98	1.5		JW0196	gmhB	0.933545	1.01167	0.972606	0.714063	0.289865	0.501964
JW0214	yafK	0.99	1.02	1	1	1.2	1.1		JW0197	dkgB	0.956091	1.062	1.00905	0.870313	0.845541	0.857927
JW0214	yafK	0.98	0.99	0.99	0.52	0.89	0.7		JW0198	yafC	0.998725	0.935888	0.967307	0.533688	1.02838	0.781033
JW0218	yafM	1.03	1.01	1.02	0.94	1.48	1.21		JW0200	yafE	0.888333	0.990909	0.939621	0.792142	0.838133	0.815138
JW0218	yafM	0.98	1	0.99	0.76	1.09	0.92		JW0202	gloB	1.02621	1.16042	1.09332	0.770175	0.896667	0.833421
JW0218	yafM	0.98	0.98	0.98	0.27	0.97	0.62		JW0203	yafS	1.20581	0.978505	1.09216	0.99	0.887324	0.938662
JW0221	dinB	0.99	1.02	1.01	1.79	1.21	1.5		JW0204	rnhA	0.932039	1.04479	0.988415	0.814035	0.858333	0.836184
JW0221	dinB	0.99	1.02	1	1	1.2	1.1		JW0205	dnaQ	1.00522	0.980663	0.99294	0.957143	0.815	0.886071
JW0221	dinB	0.98	0.99	0.99	0.51	0.88	0.7		JW0206	yafT	1.11709	0.966355	1.04172	0.745714	0.970423	0.858068
JW0225	ykfJ	1	0.75	0.88	0.72	0.87	0.8		JW0207	yafU	1.07234	1.0485	1.06042	0.62253	0.936567	0.779548
JW0228	gpt	1.08	1.12	1.1	0.77	0.88	0.83		JW0210	ivy	0.896667	0.963636	0.930152	0.885932	0.922	0.903966
JW0229	frsA	1.17	0.96	1.06	0.69	0.97	0.83		JW0212	lpcA	0.859223	1.07708	0.968153	0.792982	0.78	0.786491
JW0230	crl	1.09	1.11	1.1	0.98	0.69	0.84		JW0213	yafJ	0.871667	0.98	0.925833	0.858048	0.994933	0.926491
JW0231	phoE	0.79	1.19	0.99	1.5	0.79	1.14		JW0214	yafK	1.13709	0.931776	1.03443	0.851429	0.922535	0.886982
JW0231	phoE	0.98	1	0.99	0.61	1.17	0.89		JW0215	yafQ	1.19151	0.964486	1.078	0.922857	0.909859	0.916358
JW0232	proB	1.11	1.19	1.15	0.92	0.65	0.78		JW0216	dinJ	0.891667	0.979091	0.935379	1.0038	1.02893	1.01637
JW0235	yafW	1.16	0.98	1.07	1	1.7	1.35		JW0217	yafL	1.05532	1.0447	1.05001	0.992095	0.960821	0.976458
JW0235	yafW	0.99	1.01	1	0.92	1.05	0.99		JW0218	yafM	1.02709	1.00561	1.01635	0.872857	0.860563	0.86671
JW0235	yafW	0.98	0.99	0.98	0.44	0.74	0.59		JW0221	dinB	0.990435	1.02394	1.00719	0.891837	0.715	0.803418
JW0240	yafY	1.03	1.37	1.2	1.31	0.93	1.12		JW0222	yafN	1.10319	1.0175	1.06035	0.976285	0.990672	0.983478
JW0240	yafY	0.98	1.08	1.48	0.56	1.11	1.12		JW0223	yafO	1.03151	0.935514	0.983513	0.925714	0.966197	0.945956
JW0242	yafZ	0.83	1.17	1	1.12	1.22	1.17		JW0224	yafP	1.09035	0.956075	1.02321	0.882857	0.870423	0.87664
JW0242	yafZ	0.98	1	0.92	0.67	1.04	1.17		JW0225	ykfJ	1.00233	0.751402	0.876864	0.941429	0.842254	0.891841
JW0247	insO	0.89	0.98	0.93	1.34	1	1.17		JW0226	prfH	0.848696	1.0709	0.959799	0.920408	0.818333	0.869371
JW0247	insO	0.98	1	0.99	0.67	1.05	0.86		JW0227	pepD	1.05795	1.00641	1.03218	0.79078	0.944595	0.867687
JW0253	mmuM	0.94	1.01	0.97	1.57	1.11	1.34		JW0228	gpt	1.08155	1.11875	1.10015	0.926316	1.11167	1.01899
JW0253	mmuM	0.99	1.01	1	0.91	1.04	0.97		JW0229	frsA	1.16581	0.960748	1.06328	1.1	0.947887	1.02394
JW0253	mmuM	0.98	0.99	0.98	0.43	0.72	0.58		JW0230	crl	1.0932	1.11458	1.10389	0.854386	0.658333	0.75636
JW0254	afuC	0.88	1.08	0.98	1.33	1.07	1.2		JW0231	phoE	0.786408	1.1875	0.986954	0.898246	0.953333	0.925789
JW0254	afuC	0.98	1	0.99	0.74	1.08	0.91		JW0232	proB	1.10777	1.18854	1.14815	0.984211	0.903333	0.943772
JW0254	afuC	0.98	0.98	0.98	0.26	0.96	0.61		JW0233	proA	0.976699	1.04792	1.01231	0.612281	0.721667	0.666974
JW0258	ykgN	0.98	1.16	1.07	0.71	0.8	0.75		JW0234	ykfI	1.1057	0.957944	1.03182	1.01286	0.939437	0.976147
JW0261	yagE	0.98	1.15	1.07	0.6	0.94	0.77		JW0235	yafW	1.16256	0.982243	1.0724	0.888571	0.853521	0.871046
JW0266	argF	0.94	1	0.97	1.46	1.04	1.25		JW0236	ykfG	0.889167	0.955455	0.922311	0.870722	0.930667	0.900695
JW0266	argF	0.99	1.01	1	0.81	1.12	0.97		JW0239	ykfB	1.11733	0.939252	1.02829	1.02857	0.973239	1.00091
JW0266	argF	0.98	0.99	0.98	0.33	1	0.66		JW0240	yafY	1.03125	1.37093	1.20109	0.744465	0.863889	0.804177
JW0270	yagJ	1.16	0.97	1.07	0.67	1	0.84		JW0242	yafZ	0.828167	1.16552	0.996842	0.805066	1.26389	1.03448
JW0272	yagL	1.03	1.07	1.05	0.53	1.02	0.78		JW0243	ykfA	0.956818	1.0859	1.02136	0.682624	1.00811	0.845366
JW0273	yagM	0.97	0.95	0.96	1.78	1.3	1.54		JW0244	perR	1.04196	0.981028	1.01149	0.567376	1.15135	0.859364
JW0273	yagM	0.99	1.02	1	1.01	1.21	1.11		JW0247	insO	0.89	0.975455	0.932727	0.868188	0.818	0.843094
JW0273	yagM	0.98	1	0.99	0.52	0.9	0.71		JW0253	mmuM	0.939806	1.00833	0.97407	0.770175	0.831667	0.800921
JW0276	yagP	1.23	0.98	1.11	0.9	1.45	1.17		JW0254	afuC	0.881739	1.08103	0.981385	0.987755	0.828333	0.908044
JW0276	yagP	0.98	1	0.99	0.68	1.05	0.86		JW0255	afuB	0.914167	0.968182	0.941174	0.750317	0.899867	0.825092
JW0277	yagQ	1.03	0.9	0.97	1.15	1.55	1.35		JW0258	ykgN	0.983636	1.16378	1.07371	1.03906	0.904189	0.971626
JW0277	yagQ	0.99	1.01	1	0.92	1.05	0.98		JW0259	yagB	1.11872	0.978505	1.04861	1.06571	0.970423	1.01807
JW0277	yagQ	0.98	0.99	0.98	0.43	0.74	0.59		JW0260	yagA	0.9025	0.979091	0.940795	1.00253	0.966267	0.984401
JW0279	yagS	0.96	1.01	0.99	1.44	0.99	1.22		JW0261	yagE	0.979545	1.15344	1.06649	0.926562	0.933243	0.929903
JW0279	yagS	0.98	1	0.99	0.77	1.1	0.94		JW0262	yagF	1.11764	1.24311	1.18037	1.22031	1.13432	1.17732
JW0279	yagS	0.98	0.98	0.98	0.29	0.98	0.63		JW0264	yagH	1.00027	1.21667	1.10847	0.829688	0.971757	0.900722
JW0280	yagT	0.99	1.03	1.01	0.9	1.36	1.13		JW0265	yagI	1.03764	1.11022	1.07393	0.870313	0.909054	0.889683
JW0280	yagT	0.98	1.07	2.01	0.59	1.13	2.13		JW0266	argF	0.935922	1.00417	0.970044	0.847368	1.05667	0.952018
JW0285	yagX	1.04	1.01	1.02	0.71	0.93	0.82		JW0270	yagJ	1.1636	0.974766	1.06919	0.981429	0.950704	0.966066
JW0286	yagY	1.01	0.87	0.94	0.89	1.63	1.26		JW0271	yagK	1.06395	0.941121	1.00254	0.898571	0.932394	0.915483
JW0286	yagY	0.99	1.01	1	0.82	1.12	0.97		JW0272	yagL	1.0287	1.06505	1.04687	1.01556	1.05	1.03278
JW0286	yagY	0.98	0.99	0.98	0.34	1	0.67		JW0273	yagM	0.967021	0.9525	0.959761	0.94664	0.802239	0.87444
JW0291	eaeH	1.02	1.09	1.05	0.8	0.79	0.79		JW0274	yagN	0.976596	1.0815	1.02905	1.06917	0.951493	1.01033
JW0298	ykgD	1.02	0.99	1	1	1.27	1.14		JW0275	intF	1.08708	0.994505	1.04079	1.2406	0.797917	1.01926
JW0298	ykgD	0.98	1.07	1.03	0.6	1.13	0.87		JW0276	yagP	1.2314	0.980374	1.10588	0.868571	0.856338	0.862455
JW0300	ykgF	0.89	0.96	0.92	1.22	1.15	1.18		JW0277	yagQ	1.03093	0.904673	0.967802	0.974286	0.960563	0.967425
JW0300	ykgF	0.98	1	0.99	0.71	1.06	0.89		JW0278	yagR	0.956667	0.980909	0.968788	0.913815	0.804533	0.859174
JW0308	yahB	0.88	0.96	0.92	1.08	1.19	1.13		JW0279	yagS	0.955833	1.01455	0.985189	0.939163	0.937733	0.938448
JW0308	yahB	0.98	1.07	1.03	0.59	1.13	0.86		JW0280	yagT	0.991182	1.03022	1.0107	0.953125	0.860405	0.906765
JW0309	yahC	0.88	0.93	0.91	1.07	1.44	1.25		JW0281	yagU	1.31547	1.07664	1.19605	1	1.04085	1.02042
JW0309	yahC	0.99	1.01	1	0.82	1.12	0.97		JW0282	ykgJ	1.0414	1.01776	1.02958	1.11714	0.926761	1.02195
JW0309	yahC	0.98	0.99	0.98	0.33	1	0.67		JW0284	yagW	1.01314	0.898131	0.955635	0.931429	0.894366	0.912897
JW0311	yahE	1.08	0.94	1.01	0.66	0.99	0.82		JW0285	yagX	1.04	1.00874	1.02437	0.953333	0.992424	0.972879
JW0312	yahF	0.9	0.95	0.93	0.96	1.39	1.18		JW0286	yagY	1.01174	0.871963	0.941853	0.768571	0.807042	0.787807
JW0312	yahF	0.98	1	0.99	0.69	1.05	0.87		JW0287	yagZ	1.25395	1.00374	1.12885	0.772857	0.805634	0.789245
JW0313	yahG	1.3	0.96	1.13	0.83	1.41	1.12		JW0291	eaeH	1.01592	1.08681	1.05137	0.8514	0.970833	0.911117
JW0313	yahG	0.98	1.09	1.03	0.56	1.1	0.83		JW0298	ykgD	1.02	0.987109	1.00355	1.01837	0.896667	0.957517
JW0315	yahI	1.11	1.2	1.16	1.15	1.31	1.23		JW0300	ykgF	0.886667	0.960909	0.923788	0.814956	1.0324	0.923678
JW0315	yahI	0.98	1.01	1	0.79	1.1	0.95		JW0302	ykgH	1	1.0255	1.01275	0.841897	0.921642	0.88177
JW0315	yahI	0.98	0.98	0.98	0.3	0.98	0.64		JW0303	betA	1.07087	1.13437	1.10262	0.942105	0.961667	0.951886
JW0320	yahN	0.97	1.08	1.03	0.74	0.91	0.82		JW0304	betB	1.04078	1.12187	1.08133	0.770175	1.075	0.922588
JW0321	yahO	1.23	1.03	1.13	0.71	0.92	0.81		JW0305	betI	0.974804	0.817664	0.896234	0.907801	1.2	1.0539
JW0323	prpB	0.98	0.95	0.97	0.67	0.94	0.8		JW0306	betT	0.93125	1.25977	1.09551	0.99531	1.48889	1.2421
JW0325	prpD	0.99	1.28	1.14	1.34	1.13	1.23		JW0307	yahA	0.924167	0.983636	0.953902	0.953105	1.0216	0.987353
JW0325	prpD	0.98	1.01	2.14	0.79	1.11	2.23		JW0308	yahB	0.8825	0.96	0.92125	1.04816	0.716267	0.882214
JW0325	prpD	0.98	0.98	3.14	0.31	0.99	3.23		JW0309	yahC	0.883333	0.934545	0.908939	0.939163	1.03027	0.984715
JW0330	cynT	1.03	1.19	1.11	1	1.37	1.19		JW0310	yahD	1.032	1.12907	1.08053	1.28086	1.68333	1.4821
JW0330	cynT	0.98	1	0.99	0.72	1.07	0.89		JW0311	yahE	1.08209	0.94486	1.01348	1.08143	1.08451	1.08297
JW0332	cynX	1.03	1.08	1.05	0.75	0.86	0.8		JW0312	yahF	0.903333	0.95	0.926667	1.09379	0.870533	0.982161
JW0333	lacA	0.91	1.05	0.98	1.1	1.46	1.28		JW0313	yahG	1.30465	0.961682	1.13317	1.07714	0.914085	0.995614
JW0333	lacA	0.99	1.01	1.98	0.85	1.14	2.28		JW0315	yahI	1.11068	1.20208	1.15638	1.29825	0.823333	1.06079
JW0333	lacA	0.98	0.99	2.98	0.37	1.02	3.28		JW0316	yahJ	0.947566	0.954945	0.951255	1.51	1.07083	1.29042
JW0337	mhpR	0.97	0.89	0.93	0.78	0.91	0.84		JW0317	yahK	0.860833	0.946364	0.903598	0.90621	0.937733	0.921972
JW0340	mhpC	0.93	1.04	0.98	1.13	1.4	1.27		JW0318	yahL	0.977273	1.02436	1.00082	0.530142	0.589189	0.559666
JW0340	mhpC	0.99	1.01	1	0.83	1.13	0.98		JW0320	yahN	0.969818	1.08133	1.02558	0.992188	0.926757	0.959472
JW0340	mhpC	0.98	0.99	0.98	0.35	1.01	0.68		JW0321	yahO	1.23116	1.02523	1.1282	0.972857	0.995775	0.984316
JW0341	mhpD	1.01	1.09	1.05	0.91	1.45	1.18		JW0322	prpR	1.07727	1.08333	1.0803	0.507092	1.04459	0.775843
JW0341	mhpD	0.98	1	2.05	0.71	1.06	2.18		JW0323	prpB	0.98087	0.949515	0.965192	1.10444	0.943939	1.02419
JW0343	mhpE	0.98	1.06	1.02	1.07	1.36	1.22		JW0324	prpC	0.926569	0.983832	0.9552	0.572695	1.10405	0.838375
JW0343	mhpE	0.98	1	0.99	0.77	1.1	0.93		JW0325	prpD	0.992667	1.28372	1.13819	1.22946	1.71111	1.47028
JW0343	mhpE	0.98	0.98	0.98	0.29	0.98	0.63		JW0326	prpE	1.02491	1.12589	1.0754	1.06875	0.732297	0.900524
JW0350	yaiX	0.9	0.95	0.93	1.14	1.44	1.29		JW0327	codB	0.966337	0.857843	0.91209	0.962451	1.02239	0.992419
JW0350	yaiX	0.99	1.01	1	0.87	0.96	0.91		JW0328	codA	1.00485	0.905208	0.955031	0.966667	1.03667	1.00167
JW0350	yaiX	0.98	0.99	0.98	0.38	0.65	0.51		JW0330	cynT	1.02913	1.1875	1.10831	1.08772	1.04	1.06386
JW0355	yaiP	1.08	0.9	0.99	1.11	1.54	1.33		JW0331	cynS	1.01845	1.06563	1.04204	1.02632	0.98	1.00316
JW0355	yaiP	0.99	1.01	1	0.9	1.01	0.96		JW0332	cynX	1.02673	1.07745	1.05209	0.962451	1.04104	1.00175
JW0355	yaiP	0.98	0.99	0.98	0.41	0.7	0.56		JW0333	lacA	0.910545	1.04667	0.978606	1.05781	0.753784	0.905798
JW0357	tauA	0.92	1.02	0.97	1.31	1.09	1.2		JW0334	lacY	1.08964	1.15811	1.12387	0.857812	0.980405	0.919109
JW0357	tauA	0.98	1	0.99	0.74	1.08	0.91		JW0336	lacI	1.03495	1.17188	1.10341	0.963158	0.946667	0.954912
JW0359	tauC	0.96	1.1	1.03	0.94	1.29	1.12		JW0337	mhpR	0.973333	0.889252	0.931293	0.526596	0.998649	0.762622
JW0359	tauC	0.98	1.09	1.03	0.55	1.1	0.83		JW0338	mhpA	0.966019	1.10312	1.03457	0.817544	0.665	0.741272
JW0362	yaiT	1.04	1.23	1.14	0.56	1.02	0.79		JW0339	mhpB	0.883455	1.13111	1.00728	0.976562	0.775135	0.875849
JW0370	yaiY	1.24	0.99	1.11	0.86	1.48	1.17		JW0340	mhpC	0.926087	1.03775	0.98192	1.12245	0.888333	1.00539
JW0370	yaiY	0.98	1	0.99	0.67	1.04	0.86		JW0341	mhpD	1.00836	1.09333	1.05085	0.998437	0.685541	0.841989
JW0373	yaiB	0.91	0.92	0.91	0.98	1.4	1.19		JW0342	mhpF	1.05437	1.10312	1.07875	0.922807	0.666667	0.794737
JW0373	yaiB	0.98	1	0.99	0.72	1.07	0.9		JW0343	mhpE	0.980583	1.05937	1.01998	0.877193	0.74	0.808596
JW0374	phoA	0.96	1.07	1.01	1.52	1.11	1.31		JW0345	yaiL	1.01739	0.98835	1.00287	1.23111	1.02424	1.12768
JW0374	phoA	0.99	1.01	1	0.89	1	0.94		JW0346	frmB	0.986891	1.08022	1.03356	1.1046	0.820833	0.962717
JW0374	phoA	0.98	0.99	0.98	0.41	0.68	0.54		JW0347	frmA	1.02233	1.12187	1.0721	0.878947	0.885	0.881974
JW0378	yaiI	1.12	0.87	0.99	0.94	1.35	1.15		JW0348	frmR	1.23733	0.91028	1.0738	0.734286	0.895775	0.81503
JW0378	yaiI	0.98	1	0.99	0.62	1.16	0.89		JW0349	yaiO	1.19244	0.874766	1.0336	1.04	0.930986	0.985493
JW0380	yaiA	1.13	0.92	1.03	0.75	1.59	1.17		JW0350	yaiX	0.9025	0.95	0.92625	0.930292	0.884933	0.907612
JW0380	yaiA	0.98	1	0.99	0.68	1.05	0.87		JW0355	yaiP	1.07535	0.904673	0.990011	0.817143	0.776056	0.7966
JW0382	yaiE	1.1	0.87	0.99	0.99	1.52	1.25		JW0356	yaiS	1.02512	0.833645	0.929381	0.964286	0.987324	0.975805
JW0382	yaiE	0.99	1.01	1	0.82	1.12	0.97		JW0357	tauA	0.92087	1.02026	0.970564	1.00816	0.75	0.879082
JW0382	yaiE	0.98	0.99	0.98	0.34	1	0.67		JW0358	tauB	0.948515	1.01863	0.983571	0.909091	0.901119	0.905105
JW0383	ykiA	1.02	1.17	1.09	0.42	0.84	0.63		JW0359	tauC	0.963366	1.10098	1.03217	1.00791	1.09888	1.05339
JW0384	rdgC	1.07	0.92	0.99	1.07	2.02	1.55		JW0360	tauD	0.8175	0.955455	0.886477	1.03295	1.01507	1.02401
JW0384	rdgC	0.99	1.02	1	1.01	1.22	1.11		JW0362	yaiT	1.03964	1.23122	1.13543	1.03906	0.926892	0.982977
JW0384	rdgC	0.98	1	0.99	0.53	0.9	0.72		JW0366	yaiV	0.836977	0.970093	0.903535	1	0.901408	0.950704
JW0386	araJ	1.04	0.72	0.88	1.44	1.08	1.26		JW0368	sbmA	1.00562	0.935165	0.970391	1.3824	0.966667	1.17453
JW0386	araJ	0.99	1.01	1	0.82	1.12	0.97		JW0369	yaiW	1.14163	1.02243	1.08203	1.18857	1.12113	1.15485
JW0386	araJ	0.98	0.99	0.98	0.34	1	0.67		JW0370	yaiY	1.24081	0.988785	1.1148	0.885714	0.887324	0.886519
JW0389	phoB	1.01	0.86	0.93	0.73	0.96	0.85		JW0372	ddlA	0.714563	1.21146	0.963011	0.924561	0.92	0.922281
JW0390	phoR	1.06	1.07	1.07	0.71	0.87	0.79		JW0373	yaiB	0.906667	0.921818	0.914242	0.792142	0.950267	0.871204
JW0391	brnQ	1.07	1.17	1.12	1.41	1.35	1.38		JW0374	phoA	0.96087	1.06722	1.01404	0.95102	0.966667	0.958844
JW0391	brnQ	0.99	1.01	1	0.94	1.09	1.01		JW0376	yaiC	0.8775	0.866364	0.871932	0.799747	0.872533	0.83614
JW0391	brnQ	0.98	0.99	0.99	0.46	0.78	0.62		JW0377	proC	0.932039	1	0.966019	0.814035	0.78	0.797018
JW0393	malZ	1.02	1.06	1.04	1.3	1.33	1.32		JW0378	yaiI	1.11698	0.865421	0.991199	0.907143	0.921127	0.914135
JW0393	malZ	0.99	1.01	1	0.89	1.01	0.95		JW0379	aroL	1.08447	1.16354	1.124	0.842105	0.881667	0.861886
JW0393	malZ	0.98	0.99	0.98	0.41	0.69	0.55		JW0380	yaiA	1.13058	0.923364	1.02697	0.961429	0.909859	0.935644
JW0397	yajC	0.78	0.85	0.82	1.25	1.14	1.2		JW0381	aroM	0.931068	0.998958	0.965013	0.831579	0.735	0.783289
JW0397	yajC	0.98	1	0.99	0.74	1.08	0.91		JW0382	yaiE	1.10488	0.869159	0.987021	0.744286	0.784507	0.764396
JW0403	ybaD	0.89	0.9	0.9	1.11	1.14	1.13		JW0383	ykiA	1.02018	1.16644	1.09331	1.03438	1.05419	1.04428
JW0403	ybaD	0.98	1.08	1.03	0.58	1.12	0.85		JW0384	rdgC	1.06547	0.917757	0.991611	0.765714	0.75493	0.760322
JW0408	pgpA	1.13	1.13	1.13	0.77	0.88	0.83		JW0385	mak	0.935	0.95	0.9425	1.04563	1.0716	1.05861
JW0412	xseB	1.05	1.13	1.09	1.08	1.3	1.19		JW0386	araJ	1.0396	0.723529	0.881567	1.00988	0.977612	0.993747
JW0412	xseB	0.98	1	0.99	0.72	1.07	0.9		JW0387	sbcC	1.03564	1.01667	1.02616	1.02767	1.08209	1.05488
JW0413	thiI	1.01	1.35	1.18	1.15	1.19	1.17		JW0388	sbcD	1.06505	1.09583	1.08044	0.882456	0.861667	0.872061
JW0413	thiI	0.98	1	2.18	0.68	1.05	2.17		JW0389	phoB	1.01216	0.857196	0.934677	0.913121	0.997297	0.955209
JW0415	panE	1.13	1.24	1.18	0.82	0.62	0.72		JW0390	phoR	1.05725	1.07477	1.06601	0.939716	1.05	0.994858
JW0418	cyoE	0.8	1	0.9	1.27	0.97	1.12		JW0391	brnQ	1.06634	1.16961	1.11797	1.08103	1.06716	1.0741
JW0418	cyoE	0.98	1.08	1.03	0.56	1.11	0.83		JW0393	malZ	1.0233	1.0625	1.0429	0.915789	0.711667	0.813728
JW0421	cyoB	1.06	0.9	0.98	1.04	1.32	1.18		JW0394	yajB	0.986047	0.886916	0.936481	1.04571	1.05634	1.05103
JW0421	cyoB	0.98	1	0.99	0.7	1.06	0.88		JW0395	queA	0.929565	0.951197	0.940381	1.00612	0.686667	0.846395
JW0430	hupB	1.05	1.02	1.03	1.78	1.44	1.61		JW0396	tgt	0.953043	1.0442	0.998621	0.957143	0.778333	0.867738
JW0430	hupB	0.99	1.02	1	1.02	1.24	1.13		JW0397	yajC	0.7825	0.852727	0.817614	0.980989	1.13227	1.05663
JW0430	hupB	0.98	1	0.99	0.54	0.93	0.73		JW0400	yajD	0.946047	0.805607	0.875827	1	0.919718	0.959859
JW0435	ybaE	0.85	0.93	0.89	1.23	1.27	1.25		JW0401	tsx	0.975	1.00256	0.988782	0.675532	0.848649	0.76209
JW0435	ybaE	0.99	1.01	1	0.81	1.12	0.96		JW0403	ybaD	0.893333	0.901818	0.897576	0.850444	0.768133	0.809288
JW0435	ybaE	0.98	0.99	0.98	0.33	1	0.66		JW0406	nusB	0.938202	1.13516	1.03668	1.039	0.879167	0.959083
JW0438	mdlA	0.84	0.92	0.88	1.34	1.44	1.39		JW0408	pgpA	1.12816	1.13021	1.12918	0.94386	0.813333	0.878596
JW0438	mdlA	0.99	1.01	1	0.95	1.11	1.03		JW0409	yajO	0.919	1.08605	1.00252	0.922702	1.78056	1.35163
JW0438	mdlA	0.98	0.99	0.99	0.47	0.8	0.63		JW0412	xseB	1.04563	1.12813	1.08688	0.849123	0.743333	0.796228
JW0440	glnK	1.02	0.99	1	1.38	1.18	1.28		JW0413	thiI	1.01358	1.35349	1.18354	0.942026	1.51111	1.22657
JW0440	glnK	0.99	1.01	1	0.86	1.14	1		JW0415	panE	1.12913	1.24063	1.18488	0.94386	0.991667	0.967763
JW0440	glnK	0.98	0.99	0.98	0.37	1.02	0.7		JW0418	cyoE	0.796522	1.00368	0.900102	0.873469	0.691667	0.782568
JW0442	tesB	0.93	1.07	1	1.32	0.97	1.15		JW0419	cyoD	0.931569	0.941402	0.936485	0.599291	1.00676	0.803024
JW0442	tesB	0.98	1	0.99	0.63	1.02	0.82		JW0420	cyoC	1.03098	0.927103	0.979042	0.547872	0.981081	0.764477
JW0444	ybaZ	0.9	1.01	0.95	1.52	1.42	1.47		JW0421	cyoB	1.05735	0.895794	0.976574	0.539007	1.07568	0.807341
JW0444	ybaZ	0.99	1.02	1	0.99	1.18	1.08		JW0422	cyoA	0.852843	0.863645	0.858244	0.553191	1.09054	0.821866
JW0444	ybaZ	0.98	0.99	0.99	0.5	0.86	0.68		JW0423	ampG	0.979401	1.08352	1.03146	1.1038	0.99375	1.04878
JW0445	ybaA	1	1.07	1.04	1.09	1.19	1.14		JW0424	yajG	0.08	0.949091	0.514545	1.04436	1.00827	1.02631
JW0445	ybaA	0.98	1	0.99	0.61	1.17	0.89		JW0426	tig	0.901667	0.929091	0.915379	0.82763	0.7376	0.782615
JW0448	maa	1.06	1.12	1.09	1.1	1.33	1.22		JW0427	clpP	1.10341	1.07564	1.08953	0.79078	0.825676	0.808228
JW0448	maa	0.98	1	0.99	0.77	1.09	0.93		JW0428	clpX	1.075	1.0641	1.06955	0.602837	0.986486	0.794662
JW0448	maa	0.98	0.98	0.98	0.29	0.98	0.63		JW0429	lon	1.07045	1.03846	1.05446	0.62766	1.01892	0.823289
JW0450	ybaJ	1.02	1.23	1.12	0.71	0.99	0.85		JW0430	hupB	1.04735	1.02243	1.03489	0.551418	0.833784	0.692601
JW0451	acrB	1.06	1.14	1.1	0.43	0.31	0.37		JW0431	ppiD	0.963107	1.04792	1.00551	0.768421	0.946667	0.857544
JW0452	acrA	1.07	1.22	1.14	0.55	0.93	0.74		JW0432	ybaV	0.906667	0.893636	0.900152	0.78834	0.673067	0.730703
JW0453	acrR	1.01	1.1	1.06	0.9	1.43	1.16		JW0433	ybaW	0.851667	0.911818	0.881742	0.880862	0.7756	0.828231
JW0453	acrR	0.98	1	2.06	0.66	1.04	2.16		JW0434	ybaX	0.844167	0.948182	0.896174	0.614702	0.385733	0.500218
JW0454	kefA	0.96	1.03	0.99	1.37	0.97	1.17		JW0435	ybaE	0.846667	0.930909	0.888788	0.735108	0.827867	0.781487
JW0454	kefA	0.98	1	0.99	0.67	1.05	0.86		JW0436	cof	0.869167	0.915455	0.892311	0.718631	0.630533	0.674582
JW0456	priC	1.02	1.14	1.08	1.47	1.36	1.41		JW0437	ybaO	0.8875	0.949091	0.918295	0.855513	0.904533	0.880023
JW0456	priC	0.99	1.01	1	0.97	1.14	1.05		JW0438	mdlA	0.842574	0.916667	0.87962	1.05929	1.09142	1.07535
JW0456	priC	0.98	0.99	0.99	0.48	0.83	0.66		JW0440	glnK	1.02087	0.986188	1.00353	1.06531	0.886667	0.975986
JW0457	ybaN	0.86	0.79	0.83	0.65	0.51	0.58		JW0441	amtB	0.784466	0.841667	0.813066	0.666667	0.768333	0.7175
JW0458	apt	1.02	1.15	1.09	0.64	0.98	0.81		JW0442	tesB	0.925243	1.06771	0.996476	0.74386	0.716667	0.730263
JW0460	ybaB	0.92	0.98	0.95	1.41	1.23	1.32		JW0443	ybaY	0.885	0.961818	0.923409	1.05577	0.758133	0.90695
JW0460	ybaB	0.99	1.01	1	0.9	1.01	0.96		JW0444	ybaZ	0.895833	1.00818	0.952008	0.816223	0.9556	0.885912
JW0460	ybaB	0.98	0.99	0.98	0.41	0.7	0.56		JW0445	ybaA	0.999064	1.07473	1.03689	1.659	0.652083	1.15554
JW0467	ybaL	0.88	0.98	0.93	1.43	1.1	1.26		JW0448	maa	1.06019	1.11563	1.08791	0.910526	0.895	0.902763
JW0467	ybaL	0.99	1.01	1	0.83	1.13	0.98		JW0449	hha	0.913636	0.984615	0.949126	0.570922	0.698649	0.634785
JW0467	ybaL	0.98	0.99	0.98	0.35	1.01	0.68		JW0450	ybaJ	1.01755	1.22511	1.12133	1.08906	0.788108	0.938585
JW0472	ybaQ	1.22	0.93	1.07	0.86	1.56	1.21		JW0451	acrB	1.06408	1.14167	1.10287	0.224561	0.148333	0.186447
JW0472	ybaQ	0.98	1	0.99	0.75	1.09	0.92		JW0452	acrA	1.06927	1.21944	1.14436	0.142187	0.14527	0.143729
JW0472	ybaQ	0.98	0.98	0.98	0.27	0.97	0.62		JW0453	acrR	1.01445	1.10222	1.05834	0.7875	0.735405	0.761453
JW0476	cueR	0.99	0.97	0.98	1.55	1.07	1.31		JW0454	kefA	0.958252	1.02812	0.993189	0.815789	0.85	0.832895
JW0476	cueR	0.99	1.01	1	0.89	1	0.94		JW0455	ybaM	1.27872	0.905607	1.09216	0.79	0.933803	0.861901
JW0476	cueR	0.98	0.99	0.98	0.41	0.69	0.55		JW0456	priC	1.01782	1.13824	1.07803	1.00198	1.05037	1.02617
JW0478	ybbK	0.92	1.02	0.97	1.35	1.41	1.38		JW0457	ybaN	0.858372	0.794393	0.826382	0.871429	0.978873	0.925151
JW0478	ybbK	0.99	1.01	0.99	0.94	1.09	1.38		JW0458	apt	1.02318	1.15122	1.0872	0.904687	0.851622	0.878155
JW0478	ybbK	0.98	0.99	1	0.46	0.78	1.38		JW0460	ybaB	0.92	0.98	0.95	0.727503	0.793333	0.760418
JW0479	ybbL	0.93	1	0.96	0.96	0.68	0.82		JW0461	recR	1.0099	0.714706	0.862303	1.10474	1.07836	1.09155
JW0482	ybbO	1.04	1.09	1.07	1.82	0.93	1.38		JW0462	htpG	1.03301	1.07187	1.05244	0.785965	0.673333	0.729649
JW0482	ybbO	0.99	1.01	1	0.94	1.09	1.02		JW0465	aes	1.03786	0.889583	0.963724	0.85614	0.818333	0.837237
JW0482	ybbO	0.98	0.99	0.99	0.46	0.78	0.62		JW0466	gsk	1.07379	1.15208	1.11293	0.975439	0.888333	0.931886
JW0483	tesA	1.11	0.99	1.05	1.43	0.94	1.18		JW0467	ybaL	0.875	0.976364	0.925682	0.755387	0.876667	0.816027
JW0483	tesA	0.98	1	0.99	0.71	1.06	0.89		JW0468	fsr	1.02903	1.0989	1.06396	1.183	1	1.0915
JW0485	ybbP	0.9	0.91	0.9	0.73	0.84	0.78		JW0469	ushA	1.04078	1.20417	1.12247	0.835088	0.893333	0.864211
JW0487	ybbC	0.96	1.06	1.01	0.66	0.92	0.79		JW0470	ybaK	0.950833	0.999091	0.974962	0.910013	0.939067	0.92454
JW0489	ybbD	0.98	0.95	0.97	0.73	0.96	0.85		JW0471	ybaP	0.923953	0.826168	0.875061	0.855714	0.9	0.877857
JW0491	ybbB	1.04	0.95	0.99	0.59	0.89	0.74		JW0472	ybaQ	1.21837	0.925234	1.0718	0.75	0.739437	0.744718
JW0492	ybbS	1.01	0.99	1	1.07	1.3	1.19		JW0473	copA	1.00777	1.08125	1.04451	0.992982	0.885	0.938991
JW0492	ybbS	0.98	1	0.99	0.72	1.07	0.89		JW0474	ybaS	0.9175	0.967273	0.942386	0.931559	0.926667	0.929113
JW0493	allA	1	0.93	0.96	1	1.87	1.44		JW0475	ybaT	1.00971	1.08333	1.04652	0.987719	1.05667	1.02219
JW0493	allA	0.99	1.01	1	0.98	1.16	1.07		JW0476	cueR	0.986957	0.973297	0.980127	1.01633	0.741667	0.878997
JW0493	allA	0.98	0.99	0.99	0.49	0.85	0.67		JW0478	ybbK	0.92	1.01845	0.969223	0.636842	0.669697	0.65327
JW0495	gcl	0.97	1.06	1.01	0.77	0.89	0.83		JW0479	ybbL	0.929126	0.996875	0.963001	0.935088	0.883333	0.909211
JW0502	glxK	1	1.05	1.02	1.1	1.18	1.14		JW0482	ybbO	1.04494	1.09451	1.06972	0.8112	0.895833	0.853517
JW0502	glxK	0.98	1	2.02	0.61	1.17	2.14		JW0483	tesA	1.1125	0.988462	1.05048	0.595745	0.909459	0.752602
JW0504	allC	1.12	0.9	1.01	0.92	1.37	1.14		JW0484	ybbA	0.952427	1.02188	0.987151	0.863158	0.96	0.911579
JW0504	allC	0.98	1	0.99	0.61	1.17	0.89		JW0485	ybbP	0.903091	0.905222	0.904157	0.901563	0.816757	0.85916
JW0505	allD	0.96	0.99	0.97	1.18	1.42	1.3		JW0486	rhsD	1.01025	1.26279	1.13652	1.12683	0.669444	0.898137
JW0505	allD	0.99	1.01	1	0.88	0.98	0.93		JW0487	ybbC	0.957273	1.05844	1.00786	0.882812	0.783514	0.833163
JW0505	allD	0.98	0.99	0.98	0.4	0.67	0.53		JW0488	ylbH	1.07618	1.21267	1.14442	1.08125	1.02716	1.05421
JW0509	ylbF	0.86	0.94	0.9	0.8	0.79	0.79		JW0489	ybbD	0.981977	0.949533	0.965755	0.922857	0.919718	0.921288
JW0510	ybcF	1.03	1.13	1.08	0.97	1.49	1.23		JW0491	ybbB	1.03547	0.954206	0.994835	0.984286	0.970423	0.977354
JW0510	ybcF	0.98	1.01	1	0.79	1.1	0.94		JW0492	ybbS	1.01043	0.993554	1.00199	0.957143	0.83	0.893571
JW0510	ybcF	0.98	0.98	0.98	0.3	0.98	0.64		JW0493	allA	1.00058	0.927103	0.963842	0.87	0.857746	0.863873
JW0514	ppiB	0.97	1.09	1.03	1.22	1.1	1.16		JW0494	allR	1.06311	1.02083	1.04197	0.949123	0.785	0.867061
JW0514	ppiB	0.98	1	0.99	0.65	1.03	0.84		JW0495	gcl	0.967961	1.05937	1.01367	0.692982	0.576667	0.634825
JW0519	sfmA	1.02	1.03	1.02	1.63	1.23	1.43		JW0496	hyi	1.01779	1.02198	1.01988	1.2534	0.704167	0.978783
JW0519	sfmA	0.99	1.01	1	0.97	1.15	1.06		JW0497	glxR	0.918333	0.967544	0.942939	0.912548	1.014	0.963274
JW0519	sfmA	0.98	0.99	0.99	0.49	0.84	0.66		JW0498	ybbV	0.970213	0.9728	0.971506	1.07115	0.91791	0.994528
JW0521	sfmD	0.89	0.94	0.92	1.07	1.28	1.17		JW0499	ybbW	0.923478	0.996317	0.959898	1.01837	0.86	0.939184
JW0521	sfmD	0.98	1	0.99	0.68	1.05	0.87		JW0500	allB	1.02913	0.983333	1.00623	1.0193	0.88	0.949649
JW0525	intD	0.85	0.82	0.84	0.64	0.96	0.8		JW0501	ybbY	1.15395	0.946729	1.05034	0.812857	0.801408	0.807133
JW0527	ybcD	0.92	0.96	0.94	1.3	1.45	1.38		JW0502	glxK	0.997545	1.049	1.02327	0.751563	0.792027	0.771795
JW0527	ybcD	0.99	1.01	1	0.94	1.09	1.02		JW0503	ylbA	0.957791	0.904673	0.931232	0.877143	0.919718	0.898431
JW0527	ybcD	0.98	0.99	0.99	0.46	0.78	0.62		JW0504	allC	1.11535	0.897196	1.00627	1.11429	1.09859	1.10644
JW0530	renD	0.98	0.98	0.98	0.72	0.46	0.59		JW0505	allD	0.956667	0.99	0.973333	1.14829	1.2224	1.18534
JW0531	emrE	1	1.05	1.02	1.67	1.59	1.63		JW0506	fdrA	1.02539	1.0757	1.05055	0.707447	1.28919	0.998318
JW0531	emrE	0.99	1.02	1	1.02	1.24	1.13		JW0507	ylbE	0.832979	0.7771	0.805039	0.812253	0.751866	0.782059
JW0531	emrE	0.98	1	0.99	0.54	0.93	0.74		JW0508	ylbE	0.961047	0.806542	0.883794	0.764286	0.957746	0.861016
JW0533	ybcL	1	1.03	1.01	0.68	0.88	0.78		JW0509	ylbF	0.864186	0.942056	0.903121	0.934286	1.08732	1.0108
JW0534	ybcM	0.92	0.97	0.95	1.08	1.26	1.17		JW0510	ybcF	1.02718	1.12708	1.07713	0.780702	0.9	0.840351
JW0534	ybcM	0.98	1	0.99	0.67	1.04	0.85		JW0511	purK	0.900971	1.02188	0.961423	0.822807	0.851667	0.837237
JW0535	ybcN	1.16	0.91	1.04	0.71	0.97	0.84		JW0512	purE	0.975728	0.992708	0.984218	0.840351	0.823333	0.831842
JW0536	ninE	0.8	0.9	0.85	0.5	0.91	0.71		JW0514	ppiB	0.973913	1.08748	1.0307	1.05102	0.945	0.99801
JW0539	ybcQ	1	1.01	1	0.73	0.87	0.8		JW0516	ybcI	1.15023	0.921495	1.03586	0.774286	0.904225	0.839256
JW0546	borD	1.05	1	1.02	0.79	1.64	1.22		JW0519	sfmA	1.01748	1.025	1.02124	0.805263	0.746667	0.775965
JW0546	borD	0.98	1	0.99	0.77	1.09	0.93		JW0520	sfmC	1.0534	1.12292	1.08816	0.833333	0.73	0.781667
JW0546	borD	0.98	0.98	0.98	0.29	0.97	0.63		JW0521	sfmD	0.89	0.940909	0.915455	1.02028	0.977333	0.998806
JW0557	nfrA	0.89	0.99	0.94	1.34	1.34	1.34		JW0525	intD	0.851818	0.819	0.835409	0.79375	0.712703	0.753226
JW0557	nfrA	0.99	1.01	1	0.91	1.04	0.97		JW0526	ybcC	0.966292	0.863736	0.915014	1.3644	0.8625	1.11345
JW0557	nfrA	0.98	0.99	0.98	0.43	0.72	0.58		JW0527	ybcD	0.92	0.964545	0.942273	0.898606	0.837067	0.867836
JW0558	nfrB	0.99	1.05	1.02	1.27	1.49	1.38		JW0530	renD	0.977273	0.982051	0.979662	0.641844	0.659459	0.650652
JW0558	nfrB	0.99	1.01	1	0.95	1.1	1.02		JW0531	emrE	0.995318	1.05385	1.02458	1.6574	0.716667	1.18703
JW0558	nfrB	0.98	0.99	0.99	0.46	0.79	0.62		JW0532	ybcK	0.98617	0.976	0.981085	0.709486	0.68097	0.695228
JW0560	cusR	1.08	1.03	1.05	1.51	0.86	1.18		JW0533	ybcL	0.995909	1.025	1.01045	0.923438	0.784595	0.854016
JW0560	cusR	0.98	1	0.99	0.71	1.06	0.89		JW0534	ybcM	0.923333	0.968182	0.945758	0.926489	0.824933	0.875711
JW0561	cusC	1.05	0.98	1.02	1.29	0.98	1.14		JW0535	ybcN	1.15686	0.914953	1.03591	0.79	0.890141	0.84007
JW0561	cusC	0.98	1.07	1.03	0.6	1.13	0.87		JW0536	ninE	0.795833	0.896364	0.846098	0.757921	0.540667	0.649294
JW0563	cusB	1.02	1.02	1.02	1.16	1.3	1.23		JW0537	ybcO	0.987442	0.906542	0.946992	0.921429	1.04507	0.983249
JW0563	cusB	0.98	1.01	1	0.79	1.11	0.95		JW0538	rusA	0.969101	1.14725	1.05818	1.108	0.895833	1.00192
JW0563	cusB	0.98	0.98	0.98	0.31	0.99	0.65		JW0539	ybcQ	1.00093	1.00748	1.0042	0.972857	0.976056	0.974457
JW0566	ybdG	0.9	0.98	0.94	1.37	1.38	1.38		JW0543	essD	0.92	0.965455	0.942727	0.915082	1.0212	0.968141
JW0566	ybdG	0.99	1.01	1	0.94	1.09	1.01		JW0544	ybcS	0.986891	1.12967	1.05828	1.1724	0.964583	1.06849
JW0566	ybdG	0.98	0.99	0.99	0.46	0.78	0.62		JW0546	borD	1.05056	0.998901	1.02473	1.5784	0.816667	1.19753
JW0567	nfnB	0.76	1.04	0.9	0.78	0.92	0.85		JW0548	ybcW	0.796809	1.0386	0.917704	1.10079	1	1.0504
JW0569	ybdJ	1.16	0.98	1.07	0.93	0.76	0.84		JW0549	nohB	0.887917	1.2069	1.04741	1.2227	1.53889	1.3808
JW0570	ybdK	1.18	0.98	1.08	1.01	1.85	1.43		JW0551	ybcY	0.954255	1.0112	0.982728	0.8083	0.658582	0.733441
JW0570	ybdK	0.99	1.01	1	0.97	1.15	1.06		JW0552	ylcE	1.03404	1.0405	1.03727	0.764822	0.703358	0.73409
JW0570	ybdK	0.98	0.99	0.99	0.49	0.84	0.66		JW0553	appY	0.973431	0.966262	0.969847	0.654255	1.14595	0.900101
JW0580	fepC	0.85	0.92	0.89	0.79	0.56	0.67		JW0554	ompT	1.13636	1.08974	1.11305	0.810284	1.04189	0.926088
JW0581	fepG	0.71	0.88	0.79	0.56	0.85	0.7		JW0555	envY	0.877353	1.02121	0.949284	0.512411	0.993243	0.752827
JW0582	fepD	0.84	0.94	0.89	1.26	1.25	1.26		JW0556	ybcH	0.972674	0.828972	0.900823	0.83	0.885915	0.857958
JW0582	fepD	0.99	1.01	1	0.82	1.12	0.97		JW0557	nfrA	0.885	0.986364	0.935682	1.00507	0.956	0.980535
JW0582	fepD	0.98	0.99	0.98	0.34	1	0.67		JW0558	nfrB	0.993446	1.04945	1.02145	1.3066	0.902083	1.10434
JW0584	fepB	0.91	0.9	0.9	1.52	0.78	1.15		JW0560	cusR	1.07614	1.02821	1.05217	0.707447	0.867568	0.787507
JW0584	fepB	0.98	1	0.99	0.63	1.02	0.83		JW0561	cusC	1.04773	0.984615	1.01617	0.851064	0.8	0.825532
JW0586	entE	0.92	1	0.96	1.3	0.95	1.12		JW0562	cusF	0.988721	0.896262	0.942491	0.73	0.853521	0.791761
JW0586	entE	0.98	1.08	1.03	0.57	1.11	0.84		JW0563	cusB	1.01627	1.02449	1.02038	0.847518	0.983784	0.915651
JW0587	entB	1.08	1.08	1.08	1.42	0.88	1.15		JW0564	cusA	0.926136	1.01026	0.968196	0.588652	0.632432	0.610542
JW0587	entB	0.98	1	0.99	0.63	1.02	0.83		JW0565	pheP	0.995318	1.0956	1.04546	1.2352	0.875	1.0551
JW0589	ybdB	0.91	0.97	0.94	0.88	0.73	0.81		JW0566	ybdG	0.898333	0.979091	0.938712	0.707224	0.797467	0.752346
JW0590	cstA	0.99	1.1	1.05	1.58	1.53	1.56		JW0567	nfnB	0.763107	1.04479	0.903949	0.808772	0.805	0.806886
JW0590	cstA	0.99	1.02	1	1.01	1.22	1.12		JW0569	ybdJ	1.1636	0.976636	1.07012	0.838571	0.988732	0.913652
JW0590	cstA	0.98	1	0.99	0.53	0.91	0.72		JW0570	ybdK	1.1757	0.97757	1.07663	1.00143	0.987324	0.994376
JW0591	ybdD	1.04	0.94	0.99	0.72	0.96	0.84		JW0576	fes	0.705825	0.757292	0.731558	0.919298	0.861667	0.890482
JW0593	ybdL	1.03	1.11	1.07	1.32	0.94	1.13		JW0577	ybdZ	0.940583	1.28605	1.11331	0.717636	0.641667	0.679651
JW0593	ybdL	0.98	1.08	1.03	0.58	1.12	0.85		JW0578	entF	0.779612	0.939583	0.859597	0.698246	0.716667	0.707456
JW0595	ybdN	1.12	0.97	1.04	0.82	1.51	1.17		JW0579	fepE	0.916505	0.983333	0.949919	0.754386	0.691667	0.723026
JW0595	ybdN	0.98	1	0.99	0.66	1.04	0.85		JW0580	fepC	0.854369	0.916667	0.885518	0.750877	0.745	0.747939
JW0596	ybdO	0.97	1.03	1	1.13	1.51	1.32		JW0581	fepG	0.707	0.878333	0.792667	0.826562	0.670135	0.748349
JW0596	ybdO	0.99	1.01	1	0.9	1.01	0.95		JW0582	fepD	0.843478	0.943831	0.893654	0.863265	0.698333	0.780799
JW0596	ybdO	0.98	0.99	0.98	0.41	0.7	0.56		JW0583	ybdA	1.02675	1.23256	1.12965	0.97242	1.69444	1.33343
JW0599	ahpF	1.02	1	1.01	0.96	0.72	0.84		JW0584	fepB	0.907826	0.901473	0.90465	0.883673	0.78	0.831837
JW0602	rnk	0.99	0.98	0.99	1	1.39	1.2		JW0585	entC	1.06117	1.09583	1.0785	0.912281	0.971667	0.941974
JW0602	rnk	0.98	1	0.99	0.74	1.08	0.91		JW0586	entE	0.918447	0.995833	0.95714	0.791228	0.85	0.820614
JW0604	citT	1	1.04	1.02	1.46	1.24	1.35		JW0587	entB	1.07767	1.08021	1.07894	0.815789	0.955	0.885395
JW0604	citT	0.99	1.01	1	0.92	1.05	0.98		JW0588	entA	0.916818	1.04633	0.981576	0.848437	0.909054	0.878746
JW0604	citT	0.98	0.99	0.98	0.43	0.74	0.59		JW0589	ybdB	0.9075	0.967273	0.937386	0.768061	0.605867	0.686964
JW0605	citG	0.79	0.85	0.82	0.62	0.82	0.72		JW0590	cstA	0.991573	1.1044	1.04798	1.6172	0.65625	1.13672
JW0608	citE	0.94	1.07	1	1.1	1.21	1.16		JW0591	ybdD	1.03756	0.94486	0.991209	1.01286	1.14789	1.08037
JW0608	citE	0.98	1	0.99	0.65	1.03	0.84		JW0592	ybdH	0.941667	0.938182	0.939924	0.96071	0.7224	0.841555
JW0611	citA	0.96	0.94	0.95	1.21	1.1	1.16		JW0593	ybdL	1.03495	1.11042	1.07268	0.724561	0.75	0.737281
JW0611	citA	0.98	1	0.99	0.65	1.03	0.84		JW0594	ybdM	1.30058	0.95514	1.12786	0.895714	0.978873	0.937294
JW0613	dcuC	1.03	1.11	1.07	1.26	1.27	1.26		JW0595	ybdN	1.11581	0.972897	1.04436	0.935714	0.95493	0.945322
JW0613	dcuC	0.99	1.01	2.07	0.83	1.12	2.26		JW0596	ybdO	0.973333	1.0285	1.00092	0.531915	1.15541	0.84366
JW0613	dcuC	0.98	0.99	3.07	0.34	1	3.26		JW0597	dsbG	0.905217	1.10221	1.00371	1.30816	1.02167	1.16491
JW0616	dcuC	0.66	0.88	0.77	0.82	0.77	0.79		JW0598	ahpC	1.0534	1.12396	1.08868	0.933333	0.695	0.814167
JW0617	crcA	0.84	1.11	0.98	0.65	0.91	0.78		JW0599	ahpF	1.02021	0.9985	1.00936	1.09091	0.979478	1.03519
JW0619	crcB	0.87	0.92	0.89	0.73	0.9	0.81		JW0600	uspG	0.88	0.931818	0.905909	0.907478	0.804267	0.855872
JW0620	ybeH	1.05	1.22	1.14	0.63	1.01	0.82		JW0601	ybdR	1.01089	1.01961	1.01525	0.885375	0.73694	0.811158
JW0622	tatE	1	1.05	1.03	1.37	1.18	1.27		JW0602	rnk	0.991262	0.983333	0.987298	0.673684	0.908333	0.791009
JW0622	tatE	0.99	1.01	1	0.84	1.13	0.99		JW0603	rna	1.02136	1.02708	1.02422	0.907018	0.931667	0.919342
JW0622	tatE	0.98	0.99	0.98	0.36	1.01	0.68		JW0604	citT	0.997391	1.03959	1.01849	1.01633	0.988333	1.00233
JW0623	lipA	0.66	0.65	0.65	0.89	0.57	0.73		JW0605	citG	0.791667	0.854545	0.823106	0.87199	0.754933	0.813462
JW0626	ybeD	0.87	0.92	0.9	1.51	1.47	1.49		JW0606	citX	0.898058	1.09271	0.995383	0.722807	0.668333	0.69557
JW0626	ybeD	0.99	1.02	1	1	1.19	1.09		JW0608	citE	0.94087	1.06906	1.00497	1.15306	0.958333	1.0557
JW0626	ybeD	0.98	0.99	0.99	0.51	0.88	0.69		JW0609	citD	0.993204	1.1	1.0466	1.08947	0.925	1.00724
JW0638	ybeL	1.05	0.94	0.99	0.94	1.69	1.32		JW0610	citC	0.830435	1.03407	0.932252	1.03673	0.753333	0.895034
JW0638	ybeL	0.99	1.01	1	0.89	1	0.95		JW0611	citA	0.956176	0.935701	0.945939	0.785461	0.731081	0.758271
JW0638	ybeL	0.98	0.99	0.98	0.41	0.69	0.55		JW0612	citB	0.98451	0.988972	0.986741	0.934397	0.794595	0.864496
JW0641	djlB	1.04	0.89	0.96	0.99	1.34	1.16		JW0613	dcuC	1.02545	1.10689	1.06617	1.05625	0.832973	0.944611
JW0641	djlB	0.98	1	0.99	0.66	1.04	0.85		JW0616	dcuC	0.659455	0.878444	0.768949	0.532813	0.512297	0.522555
JW0643	ybeU	1.06	0.98	1.02	0.86	0.83	0.84		JW0617	crcA	0.841727	1.11411	0.977919	0.864062	0.773108	0.818585
JW0644	djlC	0.99	1.04	1.02	0.54	1.01	0.78		JW0618	cspE	0.886182	1.1	0.993091	1.08281	0.687568	0.88519
JW0647	gltL	0.99	1.01	1	1.61	1.04	1.33		JW0619	crcB	0.871667	0.918182	0.894924	0.87706	0.7572	0.81713
JW0647	gltL	0.99	1.01	1	0.9	1.02	0.96		JW0620	ybeH	1.04755	1.22467	1.13611	1.30469	0.986892	1.14579
JW0647	gltL	0.98	0.99	0.98	0.42	0.7	0.56		JW0621	ybeM	0.961833	1.12093	1.04138	1.13921	1.48889	1.31405
JW0648	gltK	1.01	1	1.01	1.29	1.37	1.33		JW0622	tatE	1.00087	1.05157	1.02622	1.1102	0.9	1.0051
JW0648	gltK	0.99	1.01	1	0.9	1.02	0.96		JW0623	lipA	0.65534	0.65	0.65267	0.654386	0.655	0.654693
JW0648	gltK	0.98	0.99	0.98	0.42	0.71	0.56		JW0624	ybeF	0.993235	1.05009	1.02166	0.664894	1.00541	0.83515
JW0649	gltJ	0.98	0.99	0.99	1.21	1.24	1.23		JW0626	ybeD	0.87	0.924545	0.897273	0.873257	0.8516	0.862429
JW0649	gltJ	0.98	1.01	0.99	0.78	1.1	0.94		JW0627	dacA	1.09773	1.0859	1.09181	0.945035	1.02568	0.985356
JW0649	gltJ	0.98	0.98	0.98	0.3	0.98	0.64		JW0628	rlpA	1.01942	1.10104	1.06023	0.798246	0.55	0.674123
JW0657	ybeZ	1.04	1.09	1.07	1.51	1.3	1.41		JW0631	ybeA	0.9155	1.28276	1.09913	0.991557	1.46667	1.22911
JW0657	ybeZ	0.99	1.01	1	0.96	1.13	1.05		JW0633	cobC	0.912167	1.20698	1.05957	0.804128	1.43333	1.11873
JW0657	ybeZ	0.98	0.99	0.99	0.48	0.82	0.65		JW0638	ybeL	1.04686	0.937383	0.992122	0.935714	0.916901	0.926308
JW0658	miaB	0.97	1	0.99	1.24	1.03	1.14		JW0640	ybeR	0.912209	0.908411	0.91031	0.922857	0.984507	0.953682
JW0658	miaB	0.98	1.07	1.03	0.6	1.13	0.87		JW0641	djlB	1.03779	0.88785	0.962821	0.795714	0.874648	0.835181
JW0662	nagC	0.9	0.97	0.94	1.22	1.23	1.23		JW0642	ybeT	1.11209	1.0028	1.05745	0.954286	0.953521	0.953903
JW0662	nagC	0.98	1.01	0.99	0.78	1.1	0.94		JW0643	ybeU	1.05779	0.976636	1.01721	0.818571	0.714085	0.766328
JW0662	nagC	0.98	0.98	0.98	0.3	0.98	0.64		JW0644	djlC	0.989545	1.04133	1.01544	0.9125	0.906892	0.909696
JW0663	nagA	1.04	1.14	1.09	1.1	1.26	1.18		JW0645	hscC	0.870833	0.949091	0.909962	0.970849	0.878533	0.924691
JW0663	nagA	0.98	1	0.99	0.69	1.06	0.87		JW0646	rihA	1.05049	1.08438	1.06743	0.959649	0.82	0.889825
JW0665	nagE	0.97	1.01	0.99	1.4	1.43	1.41		JW0647	gltL	0.985217	1.01105	0.998134	0.967347	0.835	0.901173
JW0665	nagE	0.99	1.01	1	0.97	1.14	1.05		JW0648	gltK	1.0113	1.00092	1.00611	1.11429	0.955	1.03464
JW0665	nagE	0.98	0.99	0.99	0.48	0.83	0.66		JW0649	gltJ	0.976522	0.994475	0.985498	0.989796	0.941667	0.965731
JW0679	potE	0.94	1.02	0.98	1.48	1.38	1.43		JW0655	ybeX	0.895	0.875455	0.885227	0.78834	0.753467	0.770903
JW0679	potE	0.99	1.01	1	0.97	1.15	1.06		JW0656	ybeY	1.12058	0.896262	1.00842	0.934286	0.921127	0.927706
JW0679	potE	0.98	0.99	0.99	0.49	0.84	0.66		JW0657	ybeZ	1.03933	1.09341	1.06637	0.9168	1.1	1.0084
JW0683	kdpD	0.95	0.9	0.92	1.1	1.22	1.16		JW0658	miaB	0.974468	0.9979	0.986184	1.12253	1.1847	1.15362
JW0683	kdpD	0.98	1	0.99	0.65	1.03	0.84		JW0659	ubiF	0.589167	0.605455	0.597311	0.941698	0.864933	0.903316
JW0684	kdpC	0.99	1.01	1	0.96	1.28	1.12		JW0660	asnB	0.974719	0.963736	0.969228	0.7946	1.00417	0.899383
JW0684	kdpC	0.98	1.09	1.03	0.56	1.1	0.83		JW0661	nagD	1.05728	1.05	1.05364	0.791228	0.968333	0.879781
JW0685	kdpB	0.83	1.09	0.96	1.06	1.61	1.33		JW0662	nagC	0.901667	0.969159	0.935413	0.634752	0.87973	0.757241
JW0685	kdpB	0.99	1.01	1.96	0.91	1.03	2.33		JW0663	nagA	1.03786	1.14271	1.09029	0.915789	0.741667	0.828728
JW0685	kdpB	0.98	0.99	2.96	0.42	0.71	3.33		JW0664	nagB	1.05631	0.863542	0.959926	1.15263	0.933333	1.04298
JW0686	kdpA	1.01	1.01	1.01	1.91	1.36	1.63		JW0665	nagE	0.974783	1.00645	0.990614	1.18571	0.908333	1.04702
JW0686	kdpA	0.99	1.02	1	1.03	1.24	1.13		JW0667	ybfM	1.13826	0.965421	1.05184	0.8	0.923944	0.861972
JW0686	kdpA	0.98	1	0.99	0.54	0.93	0.74		JW0668	ybfN	1.02582	1.063	1.04441	0.914062	0.889865	0.901964
JW0687	kdpF	1.05	1	1.03	1.37	0.89	1.13		JW0669	fur	0.945693	1.06593	1.00581	0.9218	0.866667	0.894233
JW0687	kdpF	0.98	1.07	1.03	0.59	1.12	0.86		JW0673	ybfF	0.874167	0.936364	0.905265	0.964512	0.664	0.814256
JW0688	ybfA	0.93	1.02	0.97	1.05	1.39	1.22		JW0674	seqA	1.02376	1.0098	1.01678	0.73913	0.733209	0.73617
JW0688	ybfA	0.98	1	1.97	0.77	1.09	2.22		JW0675	pgm	0.959091	1.07179	1.01544	0.56383	0.627027	0.595428
JW0688	ybfA	0.98	0.98	2.97	0.29	0.98	3.22		JW0676	ybfP	0.928723	0.9558	0.942262	1.00791	0.893657	0.950781
JW0691	ybfB	0.96	0.91	0.94	1	1.3	1.15		JW0679	potE	0.94087	1.02118	0.981024	0.902041	1.04667	0.974354
JW0691	ybfB	0.98	1	0.99	0.63	1.02	0.83		JW0680	speF	0.992233	1.05833	1.02528	1.02456	0.66	0.842281
JW0693	ybfC	1.05	0.78	0.91	1.04	1.51	1.28		JW0683	kdpD	0.951275	0.895234	0.923254	0.698582	0.837838	0.76821
JW0693	ybfC	0.99	1.01	1	0.85	1.13	0.99		JW0684	kdpC	0.986957	1.00829	0.997622	0.981633	0.823333	0.902483
JW0693	ybfC	0.98	0.99	0.98	0.36	1.01	0.69		JW0685	kdpB	0.827364	1.08989	0.958626	0.948438	0.776486	0.862462
JW0695	ybfL	1.05	1.03	1.04	1.29	1.08	1.19		JW0686	kdpA	1.0087	1.00645	1.00757	1.09184	0.886667	0.989252
JW0695	ybfL	0.98	1	2.04	0.72	1.07	2.19		JW0687	kdpF	1.04963	1.0011	1.02536	0.776	0.845833	0.810917
JW0698	phr	0.97	0.99	0.98	1.43	1.26	1.34		JW0688	ybfA	0.926182	1.02178	0.97398	0.907813	0.852838	0.880325
JW0698	phr	0.99	1.01	1	0.91	1.04	0.98		JW0689	rhsC	1.05913	1.07573	1.06743	1.58667	1.23939	1.41303
JW0698	phr	0.98	0.99	0.98	0.43	0.73	0.58		JW0691	ybfB	0.96186	0.909346	0.935603	0.782857	0.78169	0.782274
JW0701	ybgJ	0.91	0.95	0.93	1.2	1.14	1.17		JW0692	ybfO	1.02174	1.06214	1.04194	1.05556	0.977273	1.01641
JW0701	ybgJ	0.98	1	0.99	0.68	1.05	0.86		JW0693	ybfC	1.04744	0.782243	0.914842	0.805714	0.797183	0.801449
JW0702	ybgK	0.91	0.94	0.93	1.19	1.34	1.27		JW0694	ybfQ	0.8105	1.16322	0.986859	0.646904	1.07778	0.862341
JW0702	ybgK	0.99	1.01	1	0.83	1.13	0.98		JW0695	ybfL	1.04591	1.031	1.03845	0.909375	0.83973	0.874552
JW0702	ybgK	0.98	0.99	0.98	0.35	1.01	0.68		JW0696	ybfD	0.995652	0.978641	0.987146	0.962222	0.84697	0.904596
JW0703	ybgL	1.18	0.91	1.04	0.96	1.79	1.38		JW0697	ybgA	0.855	0.960909	0.907955	0.923954	0.8196	0.871777
JW0703	ybgL	0.99	1.01	1	0.94	1.09	1.01		JW0698	phr	0.967327	0.986275	0.976801	1.03755	0.95709	0.997319
JW0703	ybgL	0.98	0.99	0.99	0.45	0.78	0.62		JW0699	ybgH	1.07977	0.951402	1.01558	1.01714	1.00282	1.00998
JW0714	sdhB	0.86	1	0.93	1.26	1.08	1.17		JW0700	ybgI	0.996636	0.959778	0.978207	0.815625	0.795811	0.805718
JW0714	sdhB	0.98	1	0.99	0.68	1.05	0.87		JW0701	ybgJ	0.9075	0.953636	0.930568	0.870722	0.8608	0.865761
JW0715	sucA	0.45	0.78	0.61	0.9	0.53	0.72		JW0702	ybgK	0.913333	0.940909	0.927121	0.874525	0.791067	0.832796
JW0717	sucC	1.03	1.02	1.03	0.97	1.61	1.29		JW0703	ybgL	1.17512	0.906542	1.04083	0.621429	0.812676	0.717052
JW0717	sucC	0.99	1.01	1	0.87	0.96	0.91		JW0704	nei	0.978641	1.05208	1.01536	0.87193	0.77	0.820965
JW0717	sucC	0.98	0.99	0.98	0.38	0.64	0.51		JW0707	ybgP	1.01553	1.06771	1.04162	0.801754	0.7	0.750877
JW0718	sucD	0.75	0.84	0.79	0.81	0.88	0.84		JW0709	ybgD	1.00485	1.02396	1.01441	0.896491	0.831667	0.864079
JW0721	mngB	0.91	1.03	0.97	0.61	0.63	0.62		JW0710	gltA	0.880682	1.03077	0.955726	0.719858	0.686486	0.703172
JW0726	ybgC	0.91	1	0.95	0.86	0.67	0.76		JW0711	sdhC	0.936765	0.92243	0.929597	0.617021	1.04189	0.829457
JW0728	tolR	0.71	0.8	0.75	0.22	0.73	0.48		JW0712	sdhD	0.992549	1.07402	1.03328	0.687943	1.03514	0.861539
JW0729	tolA	0.72	0.92	0.82	0.47	0.69	0.58		JW0713	sdhA	0.952451	0.976168	0.96431	0.615248	1.11622	0.865732
JW0731	pal	1.09	1.06	1.07	1.44	0.81	1.12		JW0714	sdhB	0.860098	0.998692	0.929395	0.514184	0.928378	0.721281
JW0731	pal	0.98	1.08	1.03	0.57	1.11	0.84		JW0715	sucA	0.452667	0.775862	0.614264	0.718386	1.30556	1.01197
JW0732	ybgF	1.21	0.9	1.05	0.93	1.52	1.23		JW0716	sucB	1.11284	0.956542	1.03469	0.510638	1.18514	0.847887
JW0732	ybgF	0.98	1.01	0.99	0.78	1.1	0.94		JW0717	sucC	1.02775	1.02383	1.02579	0.54078	1.21757	0.879174
JW0732	ybgF	0.98	0.98	0.98	0.3	0.98	0.64		JW0718	sucD	0.751636	0.838111	0.794874	0.771875	0.65527	0.713573
JW0733	nadA	0.99	1	0.99	0.85	0.78	0.81		JW0719	mngR	0.956091	1.07078	1.01343	0.870313	0.869595	0.869954
JW0736	ybgS	1.21	0.91	1.06	0.94	0.6	0.77		JW0720	mngA	0.958801	1.12637	1.04259	1.101	0.9	1.0005
JW0737	aroG	1.04	1.05	1.04	1.31	1.04	1.17		JW0721	mngB	0.906667	1.03091	0.968788	0.773131	0.642933	0.708032
JW0737	aroG	0.98	1	0.99	0.68	1.05	0.86		JW0723	cydB	0.898864	1.0641	0.981483	0.512411	0.698649	0.60553
JW0739	galM	1.03	0.93	0.98	0.73	0.93	0.83		JW0724	ybgT	0.625532	0.9201	0.772816	0.747036	0.598881	0.672958
JW0740	galK	1.05	1.12	1.08	1.27	1.51	1.39		JW0725	ybgE	1.00302	0.96729	0.985156	0.832857	0.984507	0.908682
JW0740	galK	0.99	1.01	1	0.95	1.11	1.03		JW0726	ybgC	0.905	1.00455	0.954773	0.997465	0.726133	0.861799
JW0740	galK	0.98	0.99	0.99	0.47	0.8	0.63		JW0727	tolQ	1.0309	1.05385	1.04237	1.3818	0.66875	1.02527
JW0741	galT	1.01	1.17	1.09	1.02	1.37	1.2		JW0728	tolR	0.706929	0.796703	0.751816	1.5176	0.7	1.1088
JW0741	galT	0.98	1	0.99	0.73	1.08	0.91		JW0729	tolA	0.721333	0.919767	0.82055	0.245591	0.233333	0.239462
JW0743	modF	0.94	1.06	1	1.37	1.44	1.4		JW0731	pal	1.08636	1.06282	1.07459	0.780142	0.990541	0.885341
JW0743	modF	0.99	1.01	1	0.96	1.13	1.04		JW0732	ybgF	1.20686	0.9	1.05343	0.742857	0.732394	0.737626
JW0743	modF	0.98	0.99	0.99	0.48	0.81	0.65		JW0733	nadA	0.986408	1.00208	0.994246	0.92807	1.11333	1.0207
JW0744	modE	0.99	1.04	1.01	0.86	0.78	0.82		JW0734	pnuC	1.0313	1.12707	1.07919	1.03878	0.751667	0.895221
JW0746	modA	0.92	1.03	0.97	0.4	0.68	0.54		JW0735	zitB	0.8975	0.973636	0.935568	1.07351	0.846133	0.959822
JW0747	modB	1.01	1.1	1.05	0.84	0.74	0.79		JW0736	ybgS	1.20779	0.91028	1.05904	0.794286	0.877465	0.835875
JW0748	modC	1.07	1.07	1.07	0.75	0.76	0.76		JW0737	aroG	1.03652	1.04615	1.04134	0.8406	0.970833	0.905717
JW0749	ybhA	0.91	0.96	0.93	1.27	1.4	1.33		JW0738	gpmA	1.00758	1.23953	1.12356	0.685178	1.36389	1.02453
JW0749	ybhA	0.99	1.01	1	0.9	1.03	0.97		JW0739	galM	1.02618	0.927944	0.97706	0.721631	1.14324	0.932437
JW0749	ybhA	0.98	0.99	0.98	0.42	0.71	0.57		JW0740	galK	1.04757	1.11771	1.08264	0.919298	1.02	0.969649
JW0750	ybhE	1.04	0.93	0.98	0.76	0.82	0.79		JW0741	galT	1.01068	1.17188	1.09128	0.861404	0.828333	0.844868
JW0753	ybhI	0.9	0.98	0.94	1.06	1.18	1.12		JW0742	galE	1.03981	1.14062	1.09022	0.607018	0.75	0.678509
JW0753	ybhI	0.98	1.08	1.03	0.56	1.11	0.83		JW0743	modF	0.94087	1.06354	1.0022	1.03265	0.846667	0.93966
JW0759	bioF	0.94	1.13	1.03	1.52	1.23	1.37		JW0744	modE	0.987826	1.03867	1.01325	0.934694	0.741667	0.83818
JW0759	bioF	0.99	1.01	1	0.94	1.09	1.01		JW0746	modA	0.922609	1.02621	0.974411	0.831111	0.757576	0.794343
JW0759	bioF	0.98	0.99	0.99	0.45	0.77	0.61		JW0747	modB	1.01391	1.09576	1.05484	0.738776	0.798333	0.768554
JW0760	bioC	0.94	1.06	1	1.01	0.67	0.84		JW0748	modC	1.06522	1.0709	1.06806	0.997959	0.855	0.92648
JW0762	uvrB	1	1.06	1.03	0.95	1.33	1.14		JW0749	ybhA	0.909167	0.955455	0.932311	0.813688	0.526	0.669844
JW0762	uvrB	0.98	1	0.99	0.61	1.17	0.89		JW0750	ybhE	1.03581	0.927103	0.981458	0.764286	0.753521	0.758903
JW0766	moaC	0.97	1.16	1.07	0.54	0.68	0.61		JW0752	ybhH	0.957791	0.759813	0.858802	0.911429	0.898592	0.90501
JW0767	moaD	0.91	1.14	1.03	0.52	0.72	0.62		JW0753	ybhI	0.896667	0.976364	0.936515	0.78327	0.775333	0.779302
JW0768	moaE	1	1.17	1.09	0.83	0.77	0.8		JW0755	ybhC	1.10795	1.00897	1.05846	0.769504	0.618919	0.694211
JW0771	ybhN	0.86	0.93	0.9	0.92	1.43	1.17		JW0756	ybhB	1.15395	0.969159	1.06156	0.767143	0.756338	0.76174
JW0771	ybhN	0.98	1	0.99	0.68	1.05	0.87		JW0757	bioA	1.08932	1.0625	1.07591	1.07368	1.12167	1.09768
JW0772	ybhO	0.91	0.93	0.92	0.94	1.41	1.17		JW0758	bioB	0.813592	1.07292	0.943254	0.687719	0.631667	0.659693
JW0772	ybhO	0.98	1	0.99	0.69	1.05	0.87		JW0759	bioF	0.938835	1.12917	1.034	0.963158	0.783333	0.873246
JW0774	ybhQ	0.98	1.11	1.04	0.6	0.93	0.77		JW0760	bioC	0.943689	1.06354	1.00362	0.870175	0.94	0.905088
JW0779	ybhG	0.93	0.94	0.94	1.15	1.19	1.17		JW0761	bioD	1.05243	1.06563	1.05903	0.747368	0.766667	0.757018
JW0779	ybhG	0.98	1	0.99	0.68	1.05	0.86		JW0762	uvrB	0.997087	1.06354	1.03031	1.03158	0.951667	0.991623
JW0781	rhlE	0.95	1.1	1.03	0.72	0.84	0.78		JW0763	ybhK	1.00465	0.859813	0.932232	0.707143	0.697183	0.702163
JW0783	ybiA	0.93	0.91	0.92	0.89	1.41	1.15		JW0764	moaA	0.968182	1.00769	0.987937	0.707447	0.702703	0.705075
JW0783	ybiA	0.98	1	0.99	0.63	1.02	0.82		JW0765	moaB	1.00777	1.09583	1.0518	0.885965	0.766667	0.826316
JW0785	ybiB	0.85	0.89	0.87	1.07	1.35	1.21		JW0766	moaC	0.970874	1.16042	1.06565	0.992982	1.03667	1.01482
JW0785	ybiB	0.98	1	0.99	0.76	1.09	0.92		JW0767	moaD	0.913592	1.14271	1.02815	0.742105	0.81	0.776053
JW0785	ybiB	0.98	0.98	0.98	0.28	0.97	0.62		JW0768	moaE	1.00194	1.16979	1.08587	0.994737	0.775	0.884868
JW0795	glnP	0.96	1.02	0.99	0.28	0.76	0.52		JW0769	ybhL	1.01739	1.03775	1.02757	1.11224	0.853333	0.982789
JW0798	rhtA	0.88	0.91	0.9	0.87	0.56	0.71		JW0770	ybhM	0.924167	0.958182	0.941174	0.826362	0.564	0.695181
JW0800	ybiP	0.86	0.99	0.93	0.89	1.42	1.16		JW0771	ybhN	0.861667	0.931818	0.896742	1.00634	0.965333	0.985835
JW0800	ybiP	0.98	1	0.99	0.64	1.03	0.84		JW0772	ybhO	0.91	0.927273	0.918636	0.727503	0.832	0.779752
JW0801	mntR	0.89	0.98	0.94	1.29	1.29	1.29		JW0773	ybhP	1.05512	1	1.02756	0.881429	1.12958	1.0055
JW0801	mntR	0.99	1.01	1	0.87	0.95	0.91		JW0774	ybhQ	0.975818	1.11067	1.04324	0.990625	0.687703	0.839164
JW0801	mntR	0.98	0.99	0.98	0.38	0.64	0.51		JW0777	ybhS	0.869167	0.943636	0.906402	0.864385	0.824933	0.844659
JW0802	ybiR	1.02	1.16	1.09	1.3	1.6	1.45		JW0779	ybhG	0.9325	0.942727	0.937614	0.755387	0.588667	0.672027
JW0802	ybiR	0.99	1.02	2.09	0.98	1.17	2.45		JW0780	ybiH	0.982609	1.02486	1.00374	0.932653	0.85	0.891327
JW0802	ybiR	0.98	0.99	3.09	0.5	0.85	3.45		JW0781	rhlE	0.952247	1.1044	1.02832	0.9922	0.4875	0.73985
JW0803	ybiS	0.89	0.97	0.93	1.15	1.35	1.25		JW0783	ybiA	0.928372	0.906542	0.917457	0.845714	0.794366	0.82004
JW0803	ybiS	0.99	1.01	1	0.81	1.12	0.97		JW0784	dinG	1.07291	1.24367	1.15829	1.03906	0.983108	1.01109
JW0803	ybiS	0.98	0.99	0.98	0.33	1	0.66		JW0785	ybiB	0.8475	0.89	0.86875	0.714829	0.570667	0.642748
JW0804	ybiT	0.98	1.12	1.05	1.29	1.08	1.18		JW0786	ybiC	0.925833	0.929091	0.927462	1.02915	0.904533	0.966842
JW0804	ybiT	0.98	1	0.99	0.71	1.06	0.89		JW0787	ybiJ	1.0543	0.898131	0.976217	0.925714	0.812676	0.869195
JW0805	ybiU	1.07	0.82	0.95	0.94	0.73	0.83		JW0788	ybiI	1.07105	0.823364	0.947205	0.774286	0.807042	0.790664
JW0806	ybiV	0.84	0.96	0.9	1.14	1.34	1.24		JW0790	fiu	1.06705	1.00897	1.03801	0.76773	0.937838	0.852784
JW0806	ybiV	0.99	1.01	1	0.8	1.11	0.96		JW0794	glnQ	1.04348	1.07919	1.06133	0.95102	0.871667	0.911344
JW0806	ybiV	0.98	0.99	0.98	0.32	0.99	0.66		JW0795	glnP	0.961739	1.01657	0.989157	1.03469	0.788333	0.911514
JW0807	ybiW	0.96	1.27	1.12	1.66	1.02	1.34		JW0796	glnH	1.02609	0.979742	1.00291	1.02857	0.786667	0.907619
JW0807	ybiW	0.99	1.01	0.92	0.91	1.04	1.34		JW0797	dps	0.965588	1.03477	1.00018	0.902482	0.895946	0.899214
JW0807	ybiW	0.98	0.99	0.73	0.43	0.73	1.34		JW0798	rhtA	0.884167	0.914912	0.899539	0.8327	0.877867	0.855283
JW0810	moeB	0.71	1.02	0.87	0.91	0.75	0.83		JW0799	ompX	1.01645	1.11556	1.06601	0.89375	0.992838	0.943294
JW0811	moeA	0.84	1.14	0.99	0.91	0.64	0.77		JW0800	ybiP	0.861667	0.989091	0.925379	0.912548	1.00307	0.957807
JW0817	yliE	0.94	0.95	0.95	1.32	1.26	1.29		JW0801	mntR	0.894167	0.982727	0.938447	0.809886	0.868267	0.839076
JW0817	yliE	0.99	1.01	1	0.86	0.95	0.91		JW0802	ybiR	1.02409	1.15867	1.09138	0.917188	0.901216	0.909202
JW0817	yliE	0.98	0.99	0.98	0.38	0.64	0.51		JW0803	ybiS	0.8925	0.971818	0.932159	1.03295	0.892667	0.96281
JW0821	yliI	1.1	0.89	1	1.04	1.75	1.39		JW0804	ybiT	0.982609	1.11786	1.05024	1.30612	1.03667	1.17139
JW0821	yliI	0.99	1.01	1	0.95	1.12	1.04		JW0805	ybiU	1.07395	0.817757	0.945855	0.72	1.00141	0.860704
JW0821	yliI	0.98	0.99	0.99	0.47	0.81	0.64		JW0806	ybiV	0.841667	0.962727	0.902197	0.692015	0.6928	0.692408
JW0822	yliJ	0.91	0.92	0.92	1.44	1.36	1.4		JW0807	ybiW	0.9625	1.2686	1.11555	0.418199	0.372222	0.395211
JW0822	yliJ	0.99	1.01	1	0.96	1.13	1.04		JW0808	ybiY	1.02913	1.15208	1.0906	0.957895	0.955	0.956447
JW0822	yliJ	0.98	0.99	0.99	0.48	0.81	0.64		JW0810	moeB	0.709709	1.02188	0.865792	0.498246	0.636667	0.567456
JW0823	dacC	0.93	1.23	1.08	1.41	1.34	1.38		JW0811	moeA	0.841748	1.14375	0.992749	0.763158	0.568333	0.665746
JW0823	dacC	0.99	1.01	2.08	0.94	1.1	2.38		JW0812	iaaA	0.916273	1.08	0.998136	0.9875	0.797297	0.892399
JW0823	dacC	0.98	0.99	3.08	0.46	0.78	3.38		JW0815	yliC	0.957391	1.04236	0.999874	0.859184	0.865	0.862092
JW0826	cmr	0.99	1.1	1.05	1.9	0.87	1.39		JW0816	yliD	0.991	0.987111	0.989056	0.970313	0.727432	0.848872
JW0826	cmr	0.99	1.01	1	0.95	1.11	1.03		JW0817	yliE	0.938333	0.953636	0.945985	0.821293	0.9868	0.904046
JW0826	cmr	0.98	0.99	0.99	0.47	0.8	0.63		JW0818	yliF	0.9	0.957273	0.928636	0.903676	0.9592	0.931438
JW0827	ybjH	1.23	1	1.11	0.77	0.86	0.81		JW0819	yliG	0.8975	0.948182	0.922841	0.978454	1.0136	0.996027
JW0829	ybjJ	0.92	0.98	0.95	1.11	1.51	1.31		JW0820	yliH	1.01304	1.03592	1.02448	0.922222	0.877273	0.899747
JW0829	ybjJ	0.99	1.01	1	0.89	0.99	0.94		JW0821	yliI	1.10186	0.890654	0.996257	0.672857	0.66338	0.668119
JW0829	ybjJ	0.98	0.99	0.98	0.4	0.68	0.54		JW0822	yliJ	0.909167	0.922727	0.915947	0.953105	0.850667	0.901886
JW0831	ybjL	1.15	0.93	1.04	0.91	1.51	1.21		JW0823	dacC	0.933917	1.23256	1.08324	0.909756	1.64167	1.27571
JW0831	ybjL	0.98	1	0.99	0.76	1.09	0.92		JW0824	deoR	0.832059	0.965327	0.898693	0.657801	1.1027	0.880252
JW0831	ybjL	0.98	0.98	0.98	0.28	0.97	0.62		JW0826	cmr	0.986087	1.10497	1.04553	0.84898	0.92	0.88449
JW0835	nfsA	0.89	0.97	0.93	1.08	1.34	1.21		JW0827	ybjH	1.23453	0.995327	1.11493	1.02429	0.891549	0.957918
JW0835	nfsA	0.98	1	0.99	0.76	1.09	0.92		JW0829	ybjJ	0.916667	0.975455	0.946061	0.885932	1.05693	0.971432
JW0835	nfsA	0.98	0.98	0.98	0.27	0.97	0.62		JW0831	ybjL	1.14895	0.931776	1.04036	0.761429	0.750704	0.756066
JW0836	rimK	0.98	1.05	1.01	1.61	0.92	1.27		JW0832	ybjM	0.961702	0.9653	0.963501	0.990119	0.580224	0.785171
JW0836	rimK	0.99	1.01	1	0.83	1.13	0.98		JW0833	grxA	0.81165	1.125	0.968325	0.921053	0.91	0.915526
JW0836	rimK	0.98	0.99	0.98	0.35	1.01	0.68		JW0834	ybjC	1.25698	0.970093	1.11354	0.674286	0.835211	0.754748
JW0838	potF	1.03	1.04	1.03	1.4	0.93	1.16		JW0835	nfsA	0.889167	0.967273	0.92822	0.934094	0.827067	0.88058
JW0838	potF	0.98	1	0.99	0.65	1.04	0.84		JW0836	rimK	0.975652	1.04604	1.01085	0.532653	0.476667	0.50466
JW0841	potI	1.01	1.04	1.02	1.2	1.12	1.16		JW0837	ybjN	0.918837	0.971963	0.9454	0.967143	1.1338	1.05047
JW0841	potI	0.98	1	0.99	0.66	1.04	0.85		JW0838	potF	1.02783	1.04144	1.03463	1.03878	1.00167	1.02022
JW0844	artJ	0.95	1.05	1	1.59	1.22	1.4		JW0840	potH	1.09886	1.04872	1.07379	0.803191	0.982432	0.892812
JW0844	artJ	0.99	1.01	1	0.96	1.13	1.05		JW0841	potI	1.00609	1.04144	1.02376	1.21224	0.923333	1.06779
JW0844	artJ	0.98	0.99	0.99	0.48	0.82	0.65		JW0842	ybjO	1.01884	0.828972	0.923905	0.964286	0.894366	0.929326
JW0847	artI	1.01	1.05	1.03	0.9	1.43	1.17		JW0843	rumB	0.929565	1.0663	0.997932	1.04286	1.09833	1.0706
JW0847	artI	0.98	1	0.99	0.66	1.04	0.85		JW0844	artJ	0.950435	1.04788	0.999158	0.895918	0.798333	0.847126
JW0848	artP	1.04	1.12	1.08	1.23	1.09	1.16		JW0845	artM	1.03739	1.08287	1.06013	1.14694	1.07167	1.1093
JW0848	artP	0.98	1	0.99	0.65	1.03	0.84		JW0846	artQ	0.975652	1.03315	1.0044	0.991837	0.671667	0.831752
JW0849	ybjP	0.86	0.9	0.88	1.12	1.18	1.15		JW0847	artI	1.01478	1.05064	1.03271	1.17755	0.713333	0.945442
JW0849	ybjP	0.98	1	0.99	0.63	1.03	0.83		JW0848	artP	1.04348	1.12339	1.08343	1.25102	1.07	1.16051
JW0850	ybjQ	0.91	0.98	0.94	0.85	0.65	0.75		JW0849	ybjP	0.859167	0.903636	0.881402	0.766793	0.7224	0.744597
JW0851	ybjR	0.97	0.96	0.96	1.03	1.73	1.38		JW0850	ybjQ	0.906667	0.982727	0.944697	0.813688	0.800933	0.807311
JW0851	ybjR	0.99	1.01	1	0.95	1.1	1.02		JW0851	ybjR	0.967674	0.956075	0.961875	0.77	0.759155	0.764577
JW0851	ybjR	0.98	0.99	0.99	0.46	0.79	0.63		JW0854	ltaE	1.04369	1.11979	1.08174	1.09123	0.93	1.01061
JW0854	ltaE	1.04	1.12	1.08	0.88	0.63	0.75		JW0855	poxB	1.1	1.0641	1.08205	0.81383	0.951351	0.882591
JW0855	poxB	1.1	1.06	1.08	0.7	0.8	0.75		JW0857	hcp	1.02622	1.10549	1.06586	1.1384	1.1625	1.15045
JW0868	aat	0.83	0.98	0.9	1.72	1.37	1.55		JW0858	ybjE	1.09837	0.920561	1.00947	0.838571	0.826761	0.832666
JW0868	aat	0.99	1.02	1	1.01	1.22	1.11		JW0859	aqpZ	0.901818	0.893556	0.897687	0.715625	0.773108	0.744367
JW0868	aat	0.98	1	0.99	0.53	0.91	0.72		JW0860	ybjD	1.05442	0.949533	1.00198	0.86	0.888732	0.874366
JW0870	cydD	0.97	1.07	1.02	1.02	1.29	1.16		JW0861	ybjX	1.01407	0.852336	0.933203	0.747143	0.73662	0.741881
JW0870	cydD	0.98	1	0.92	0.64	1.03	1.16		JW0862	macA	0.884167	0.935455	0.909811	1.07351	0.878933	0.976222
JW0871	trxB	1.05	1.19	1.12	1.44	1.37	1.4		JW0863	macB	0.875833	0.960909	0.918371	0.979721	0.728667	0.854194
JW0871	trxB	0.99	1.01	1	0.96	1.13	1.04		JW0864	cspD	0.853933	1.01209	0.93301	1.6486	0.854167	1.25138
JW0871	trxB	0.98	0.99	0.99	0.48	0.82	0.65		JW0865	clpS	0.99407	0.934579	0.964325	0.822857	0.811268	0.817062
JW0872	lrp	1	1.03	1.02	0.75	0.9	0.82		JW0866	clpA	1.03864	1.04359	1.04111	0.710993	1.0027	0.856848
JW0878	dmsB	1.07	1.18	1.13	1.34	1.49	1.41		JW0868	aat	0.825217	0.984346	0.904782	1.16735	0.956667	1.06201
JW0878	dmsB	0.99	1.01	2.13	0.97	1.14	2.41		JW0870	cydD	0.970917	1.07209	1.0215	1.41557	2.24444	1.83001
JW0878	dmsB	0.98	0.99	3.13	0.48	0.82	3.41		JW0871	trxB	1.0534	1.18958	1.12149	1.00175	0.961667	0.981711
JW0879	dmsC	1.01	1.09	1.05	1.4	1.33	1.36		JW0872	lrp	1.00235	1.03477	1.01856	0.551418	1.04054	0.795979
JW0879	dmsC	0.99	1.01	1	0.93	1.07	1		JW0875	ycaJ	0.8775	0.893636	0.885568	0.904943	0.974667	0.939805
JW0879	dmsC	0.98	0.99	0.98	0.44	0.76	0.6		JW0878	dmsB	1.07118	1.18333	1.12726	1.24375	0.871757	1.05775
JW0880	ycaC	0.89	0.95	0.92	1.3	1.07	1.19		JW0879	dmsC	1.00874	1.08854	1.04864	0.64386	0.643333	0.643596
JW0880	ycaC	0.98	1	0.99	0.71	1.07	0.89		JW0880	ycaC	0.886667	0.952727	0.919697	0.996198	0.941467	0.968832
JW0881	ycaD	0.84	0.93	0.89	1.54	1.41	1.48		JW0881	ycaD	0.836667	0.934545	0.885606	0.931559	0.8772	0.904379
JW0881	ycaD	0.99	1.02	1	0.99	1.18	1.09		JW0883	ycaN	0.819167	0.905455	0.862311	0.87706	0.697867	0.787463
JW0881	ycaD	0.98	0.99	0.99	0.51	0.87	0.69		JW0884	ycaK	0.855833	0.975455	0.915644	1.01901	0.7948	0.906906
JW0885	pflA	1.09	1.46	1.28	1.34	1.61	1.47		JW0885	pflA	1.09017	1.46437	1.27727	0.635647	1.39722	1.01643
JW0885	pflA	0.99	1.02	2.28	0.99	1.18	2.47		JW0886	pflB	1.00882	1.0328	1.02081	0.964539	0.940541	0.95254
JW0885	pflA	0.98	0.99	3.28	0.51	0.87	3.47		JW0887	focA	0.92	1.0442	0.982099	0.944898	0.846667	0.895782
JW0886	pflB	1.01	1.03	1.02	1.14	1.23	1.19		JW0888	ycaO	0.898333	0.964545	0.931439	0.927757	0.910267	0.919012
JW0886	pflB	0.98	1	0.99	0.72	1.07	0.89		JW0889	ycaP	0.920349	0.885981	0.903165	0.765714	0.75493	0.760322
JW0892	ycaL	0.9	0.92	0.91	1.11	1.3	1.2		JW0890	serC	0.850485	0.9125	0.881493	0.829825	0.905	0.867412
JW0892	ycaL	0.98	1	0.99	0.75	1.08	0.91		JW0891	aroA	0.92233	0.989583	0.955957	0.829825	0.953333	0.891579
JW0892	ycaL	0.98	0.98	0.98	0.26	0.96	0.61		JW0892	ycaL	0.900833	0.919091	0.909962	0.854246	0.8904	0.872323
JW0900	ycaR	1.01	0.95	0.98	0.72	1.69	1.21		JW0893	cmk	0.933981	1.04792	0.990949	0.821053	0.61	0.715526
JW0900	ycaR	0.98	1	0.99	0.75	1.09	0.92		JW0895	ihfB	1.14304	0.885327	1.01418	0.602837	1.12027	0.861554
JW0900	ycaR	0.98	0.98	0.98	0.27	0.97	0.62		JW0899	ycaQ	0.999364	1.092	1.04568	0.929688	0.825	0.877344
JW0903	ycbC	1.13	0.89	1.01	0.24	0.15	0.19		JW0900	ycaR	1.01442	0.946729	0.980574	0.738571	0.728169	0.73337
JW0904	smtA	1.02	1.15	1.09	1.11	1.21	1.16		JW0902	ycbJ	1.0186	0.930841	0.974723	0.967143	0.819718	0.893431
JW0904	smtA	0.98	1	2.09	0.65	1.03	2.16		JW0903	ycbC	1.12581	0.886916	1.00636	0.772857	0.835211	0.804034
JW0914	pncB	1.04	1.02	1.03	1.43	0.88	1.15		JW0904	smtA	1.01709	1.15356	1.08532	0.882812	0.860405	0.871609
JW0914	pncB	0.98	1	0.99	0.64	1.03	0.83		JW0908	ycbB	1.06814	0.91215	0.990145	0.941429	0.928169	0.934799
JW0928	pyrD	0.89	0.82	0.86	0.7	0.9	0.8		JW0909	ycbK	1.00919	0.935514	0.97235	0.894286	0.88169	0.887988
JW0931	ycbY	0.92	0.98	0.95	1.13	1.51	1.32		JW0910	ycbL	0.888333	0.934211	0.911272	0.934094	0.771067	0.85258
JW0931	ycbY	0.99	1.01	1	0.9	1.01	0.95		JW0911	aspC	0.831068	0.891667	0.861367	0.807018	0.85	0.828509
JW0931	ycbY	0.98	0.99	0.98	0.41	0.7	0.55		JW0912	ompF	1.13295	1.10385	1.1184	0.725177	1.01351	0.869345
JW0933	pqiA	0.98	1.06	1.02	0.85	1.77	1.31		JW0914	pncB	1.04175	1.01875	1.03025	0.857895	0.828333	0.843114
JW0933	pqiA	0.99	1.01	1	0.89	0.99	0.94		JW0915	pepN	1.04091	1.01154	1.02622	0.634752	0.885135	0.759943
JW0933	pqiA	0.98	0.99	0.98	0.4	0.68	0.54		JW0916	ssuB	0.92	1.03683	0.978416	0.871429	0.811667	0.841548
JW0934	pqiB	1.05	1.12	1.09	1.33	1.65	1.49		JW0918	ssuD	0.779026	0.969231	0.874128	1.5728	0.88125	1.22703
JW0934	pqiB	0.99	1.02	1	1	1.19	1.09		JW0919	ssuA	0.82	1.00645	0.913223	0.902041	0.773333	0.837687
JW0934	pqiB	0.98	0.99	0.99	0.51	0.88	0.7		JW0920	ssuE	1.03036	1.12911	1.07974	1.15938	0.756351	0.957863
JW0936	rmf	0.97	1.04	1.01	1.49	0.89	1.19		JW0922	ycbR	0.835922	1.05104	0.943482	0.682456	0.801667	0.742061
JW0936	rmf	0.98	1	0.99	0.73	1.07	0.9		JW0923	ycbS	0.853333	0.939091	0.896212	1.01521	0.8028	0.909005
JW0938	ycbZ	0.86	0.98	0.92	1.03	1.23	1.13		JW0924	ycbT	1.13012	0.931776	1.03095	0.775714	0.86338	0.819547
JW0938	ycbZ	0.98	1.07	1.03	0.59	1.13	0.86		JW0925	ycbU	1.37337	1.08692	1.23014	0.878571	0.990141	0.934356
JW0939	ycbG	1	1.03	1.02	0.62	0.94	0.78		JW0928	pyrD	0.891262	0.81875	0.855006	0.714035	0.676667	0.695351
JW0940	ompA	1.04	1.01	1.03	0.84	0.49	0.67		JW0931	ycbY	0.9225	0.979091	0.950795	0.8327	1.07373	0.953216
JW0941	sulA	1.04	1.11	1.08	0.77	1.48	1.13		JW0932	uup	1.01652	1.03407	1.0253	0.759184	0.815	0.787092
JW0941	sulA	0.98	1.08	1.03	0.57	1.12	0.84		JW0933	pqiA	0.981273	1.06484	1.02305	1.662	0.91875	1.29038
JW0942	yccR	1.14	0.87	1.01	1.02	1.59	1.31		JW0934	pqiB	1.05431	1.12308	1.08869	1.4844	0.866667	1.17553
JW0942	yccR	0.99	1.01	1	0.88	0.99	0.94		JW0936	rmf	0.971304	1.04052	1.00591	0.95102	0.773333	0.862177
JW0942	yccR	0.98	0.99	0.98	0.4	0.68	0.54		JW0938	ycbZ	0.860833	0.979091	0.919962	0.956907	0.6788	0.817854
JW0952	yccK	0.95	1.03	0.99	0.85	1.44	1.15		JW0939	ycbG	0.999	1.03333	1.01617	0.948438	0.890135	0.919286
JW0952	yccK	0.98	1	1.99	0.62	1.16	2.15		JW0940	ompA	1.04091	1.01154	1.02622	0.515957	0.831081	0.673519
JW0955	hyaB	0.64	1.04	0.84	0.73	0.85	0.79		JW0941	sulA	1.03981	1.1125	1.07615	0.901754	0.836667	0.869211
JW0959	hyaF	1.04	1.09	1.06	1.05	1.55	1.3		JW0942	yccR	1.14314	0.871028	1.00708	0.8	0.788732	0.794366
JW0959	hyaF	0.99	1.01	1	0.87	0.97	0.92		JW0944	yccF	1.08186	0.854206	0.968033	0.86	0.847887	0.853944
JW0959	hyaF	0.98	0.99	0.98	0.39	0.66	0.53		JW0945	helD	0.982955	1.00641	0.994682	0.664894	0.844595	0.754744
JW0968	ymcB	0.89	0.95	0.92	0.91	1.42	1.16		JW0947	yccT	0.966333	1.28721	1.12677	1.27073	1.48889	1.37981
JW0968	ymcB	0.98	1	0.99	0.66	1.04	0.85		JW0952	yccK	0.951304	1.02621	0.988759	1.14	0.874242	1.00712
JW0969	ymcC	1.12	1.24	1.18	1.26	1.62	1.44		JW0953	yccA	1.02696	1.0442	1.03558	0.977551	0.978333	0.977942
JW0969	ymcC	0.99	1.01	2.18	0.98	1.16	2.44		JW0954	hyaA	1.09417	1.14479	1.11948	1.00526	0.975	0.990132
JW0969	ymcC	0.98	0.99	3.18	0.49	0.85	3.44		JW0955	hyaB	0.640777	1.0375	0.839138	1.12281	0.87	0.996404
JW0976	gnsA	1.11	0.97	1.04	0.85	1.75	1.3		JW0956	hyaC	0.983495	1.02708	1.00529	0.801754	0.945	0.873377
JW0976	gnsA	0.99	1.01	1	0.87	0.97	0.92		JW0957	hyaD	1.1625	1.03333	1.09792	0.586879	0.878378	0.732629
JW0976	gnsA	0.98	0.99	0.98	0.39	0.66	0.52		JW0958	hyaE	0.964078	1.13437	1.04923	0.998246	1.045	1.02162
JW0979	torT	0.93	0.98	0.95	1.43	1.14	1.28		JW0959	hyaF	1.03786	1.09062	1.06424	0.878947	0.938333	0.90864
JW0979	torT	0.99	1.01	1	0.86	1.14	1		JW0960	appC	1.06069	1.04794	1.05432	0.879433	1.05541	0.967419
JW0979	torT	0.98	0.99	0.98	0.37	1.02	0.7		JW0961	appB	1.06353	0.967383	1.01546	0.806738	1.06892	0.937828
JW0980	torR	1.02	0.84	0.93	0.73	0.79	0.76		JW0963	appA	1.01942	1.125	1.07221	0.878947	0.801667	0.840307
JW0981	torC	1.01	1.09	1.05	1.17	1.33	1.25		JW0964	yccC	0.916667	0.921818	0.919242	0.804816	0.786267	0.795541
JW0981	torC	0.99	1.01	1	0.81	1.12	0.97		JW0966	yccZ	0.8675	0.929091	0.898295	0.993663	0.806267	0.899965
JW0981	torC	0.98	0.99	0.98	0.33	1	0.66		JW0967	ymcA	0.865	0.949091	0.907045	1.01774	0.719467	0.868605
JW0982	torA	1.06	1.09	1.08	1.26	1.36	1.31		JW0968	ymcB	0.886628	0.946729	0.916678	1.06857	1.09577	1.08217
JW0982	torA	0.99	1.01	1	0.89	1	0.94		JW0969	ymcC	1.11973	1.24078	1.18025	1.225	1.01703	1.12101
JW0982	torA	0.98	0.99	0.98	0.4	0.68	0.54		JW0974	cspG	0.906367	0.959341	0.932854	1.4656	0.885417	1.17551
JW0985	cbpA	1	1.13	1.06	1.03	1.42	1.22		JW0975	ymcE	1.0165	1.03333	1.02492	0.950877	0.998333	0.974605
JW0985	cbpA	0.98	1.01	0.99	0.78	1.1	0.94		JW0976	gnsA	1.11023	0.970093	1.04016	0.957143	0.86338	0.910262
JW0985	cbpA	0.98	0.98	0.98	0.3	0.98	0.64		JW0977	yccM	0.825833	0.840351	0.833092	0.87199	0.6952	0.783595
JW0989	wrbA	1.02	1.1	1.06	0.95	0.67	0.81		JW0979	torT	0.929565	0.975138	0.952352	1.02449	0.816667	0.920578
JW0998	ycdC	1.06	1.33	1.2	1.24	1	1.12		JW0980	torR	1.01912	0.839159	0.929138	0.881206	1.01486	0.948035
JW0998	ycdC	0.98	1.08	2.2	0.56	1.1	2.12		JW0981	torC	1.00583	1.08958	1.0477	1.01228	0.951667	0.981974
JW0999	putA	1.02	0.85	0.94	0.88	1.5	1.19		JW0982	torA	1.06408	1.08854	1.07631	0.940351	0.628333	0.784342
JW0999	putA	0.98	1	0.99	0.71	1.07	0.89		JW0983	torD	0.959738	0.849451	0.904594	1.5168	0.989583	1.25319
JW1001	putP	1	1.05	1.02	1.22	1.28	1.25		JW0984	cbpM	1.08291	0.95514	1.01902	0.89	0.760563	0.825282
JW1001	putP	0.99	1.01	1	0.81	1.11	0.96		JW0985	cbpA	0.996117	1.12604	1.06108	0.742105	0.775	0.758553
JW1001	putP	0.98	0.99	0.98	0.33	1	0.66		JW0986	yccE	1.02488	0.885047	0.954965	0.77	0.840845	0.805423
JW1002	ycdN	0.92	0.95	0.94	1.34	1.04	1.19		JW0987	agp	0.97767	0.9875	0.982585	0.859649	0.806667	0.833158
JW1002	ycdN	0.98	1	0.99	0.72	1.07	0.89		JW0988	yccJ	1.20023	0.934579	1.06741	0.775714	0.873239	0.824477
JW1005	phoH	1.02	1.01	1.01	0.71	0.91	0.81		JW0989	wrbA	1.02136	1.09583	1.0586	1.09123	0.963333	1.02728
JW1015	ycdU	1.05	1.09	1.07	1.15	1.28	1.21		JW0993	ycdI	0.978333	1.05465	1.01649	1.1122	1.40278	1.25749
JW1015	ycdU	0.98	1	2.07	0.77	1.09	2.21		JW0994	rarA	0.910833	0.894737	0.902785	0.86692	0.797467	0.832193
JW1015	ycdU	0.98	0.98	3.07	0.28	0.97	3.21		JW0995	ycdK	1.09081	0.891589	0.991201	0.8	0.788732	0.794366
JW1017	ycdX	0.95	0.75	0.85	0.69	1	0.85		JW0997	ycdM	0.901667	0.961818	0.931742	0.978454	0.9804	0.979427
JW1020	csgG	0.88	0.93	0.9	1.35	1.44	1.4		JW0998	ycdC	1.05625	1.33488	1.19557	1.08874	0.847222	0.967983
JW1020	csgG	0.99	1.01	1	0.96	1.12	1.04		JW0999	putA	1.02233	0.854167	0.938248	0.801754	0.84	0.820877
JW1020	csgG	0.98	0.99	0.99	0.47	0.81	0.64		JW1001	putP	0.998261	1.04512	1.02169	1.07551	0.806667	0.941088
JW1025	csgA	1.11	1.2	1.15	1.1	1.39	1.25		JW1002	ycdN	0.919167	0.952727	0.935947	1.10773	0.996133	1.05193
JW1025	csgA	0.99	1.01	1	0.81	1.11	0.96		JW1003	ycdO	1.12	0.993458	1.05673	0.83	0.81831	0.824155
JW1025	csgA	0.98	0.99	0.98	0.33	0.99	0.66		JW1004	ycdB	1.23116	1.03832	1.13474	0.924286	1.0831	1.00369
JW1026	csgC	0.7	1.15	0.93	0.74	0.79	0.77		JW1005	phoH	1.01553	1.00833	1.01193	0.859649	0.853333	0.856491
JW1032	ymdB	0.86	0.95	0.91	0.84	0.64	0.74		JW1006	ycdP	0.909651	0.794393	0.852022	0.778571	0.885915	0.832243
JW1037	mdoH	1.04	1.1	1.07	1.68	0.95	1.31		JW1007	ycdQ	0.876667	0.914035	0.895351	0.910013	0.7756	0.842806
JW1037	mdoH	0.99	1.01	1	0.89	1	0.95		JW1010	ycdS	1.07727	1.04103	1.05915	0.760638	0.767568	0.764103
JW1037	mdoH	0.98	0.99	0.98	0.41	0.69	0.55		JW1015	ycdU	1.05055	1.09033	1.07044	0.992188	0.929865	0.961026
JW1041	lpxL	0.99	1.15	1.07	0.8	0.85	0.82		JW1017	ycdX	0.952209	0.746729	0.849469	0.721429	0.711268	0.716348
JW1042	yceA	0.91	0.93	0.92	0.54	0.55	0.55		JW1018	ycdY	1.00349	1.02991	1.0167	0.978571	0.878873	0.928722
JW1043	yceI	1.1	0.88	0.99	1.03	1.33	1.18		JW1020	csgG	0.875833	0.932727	0.90428	1.15336	0.985067	1.06921
JW1043	yceI	0.98	1	0.99	0.7	1.06	0.88		JW1021	csgF	0.824167	0.924545	0.874356	0.809886	0.7496	0.779743
JW1045	yceO	0.96	0.97	0.96	1.24	1.09	1.16		JW1022	csgE	0.925243	1.04688	0.986059	0.952632	0.731667	0.842149
JW1045	yceO	0.98	1	0.99	0.65	1.04	0.84		JW1023	csgD	0.863137	0.945234	0.904185	0.562057	1.11351	0.837785
JW1046	solA	0.95	1.02	0.98	0.96	0.68	0.82		JW1024	csgB	1.01262	1.05417	1.03339	0.912281	0.91	0.91114
JW1050	yceB	1.01	0.85	0.93	0.93	0.77	0.85		JW1025	csgA	1.11068	1.19687	1.15378	1.30526	1.10833	1.2068
JW1051	grxB	1.06	1.16	1.11	1.16	1.32	1.24		JW1026	csgC	0.700583	1.15116	0.925873	0.715572	1.36389	1.03973
JW1051	grxB	0.98	1.01	1	0.8	1.11	0.96		JW1031	ymdA	1.00183	1.31163	1.15673	0.986116	1.34444	1.16528
JW1051	grxB	0.98	0.98	0.98	0.32	0.99	0.65		JW1032	ymdB	0.860833	0.95	0.905417	0.8327	0.7912	0.81195
JW1055	mviM	1.01	1.12	1.06	0.7	0.91	0.8		JW1034	mdoC	1.21337	1.01028	1.11183	0.838571	0.964789	0.90168
JW1060	flgB	1.06	1.14	1.1	0.77	0.52	0.64		JW1035	mdoG	1.00843	1.04066	1.02454	1.2886	1.1875	1.23805
JW1062	flgD	0.94	1.11	1.02	0.95	0.61	0.78		JW1037	mdoH	1.03839	1.1022	1.07029	0.8758	1.14167	1.00873
JW1067	flgI	0.98	1.14	1.06	1.45	1.13	1.29		JW1039	msyB	0.918261	0.996317	0.957289	0.973469	0.773333	0.873401
JW1067	flgI	0.99	1.01	1	0.86	1.14	1		JW1040	mdtG	1.01391	1.02394	1.01893	0.930612	0.728333	0.829473
JW1067	flgI	0.98	0.99	0.98	0.38	1.02	0.7		JW1041	lpxL	0.993167	1.15465	1.07391	0.39137	0.447222	0.419296
JW1068	flgJ	0.98	1.1	1.04	0.83	0.54	0.69		JW1042	yceA	0.908333	0.925439	0.916886	1.08492	1.06013	1.07253
JW1069	flgK	1	0.86	0.93	0.9	0.58	0.74		JW1043	yceI	1.10372	0.881308	0.992515	0.774286	0.894366	0.834326
JW1077	fabH	1.02	1.08	1.05	1.15	1.39	1.27		JW1044	yceJ	1.0014	0.885981	0.943688	0.694286	0.74507	0.719678
JW1077	fabH	0.99	1.01	1	0.84	1.13	0.98		JW1045	yceO	0.959574	0.9658	0.962687	0.94664	1.08396	1.0153
JW1077	fabH	0.98	0.99	0.98	0.36	1.01	0.68		JW1046	solA	0.948544	1.01771	0.983126	0.829825	0.845	0.837412
JW1082	pabC	1	1.06	1.03	0.7	0.96	0.83		JW1048	dinI	0.945545	0.955882	0.950713	0.992095	0.966418	0.979256
JW1083	yceG	1.08	1.18	1.13	0.46	0.93	0.69		JW1049	pyrC	0.809709	0.79375	0.801729	0.742105	0.706667	0.724386
JW1087	ptsG	1.02	1.04	1.03	1.02	1.22	1.12		JW1050	yceB	1.01221	0.852336	0.932273	0.988571	0.861972	0.925272
JW1087	ptsG	0.98	1.09	1.03	0.55	1.1	0.83		JW1051	grxB	1.05825	1.16458	1.11142	1.05439	1.05	1.05219
JW1092	ycfN	0.88	0.92	0.9	0.71	0.94	0.83		JW1052	mdtH	0.899167	0.925439	0.912303	0.870722	0.649467	0.760095
JW1095	ndh	1.06	1.22	1.14	1.01	1.23	1.12		JW1053	rimJ	0.943478	1.0221	0.982789	1.05918	0.888333	0.973759
JW1095	ndh	0.98	1.08	2.14	0.57	1.11	2.12		JW1054	yceH	1.00419	0.883178	0.943682	0.954286	0.977465	0.965875
JW1100	mfd	1.1	1.09	1.09	1.28	1.21	1.24		JW1055	mviM	1.00873	1.12011	1.06442	1.14844	0.741216	0.944827
JW1100	mfd	0.99	1.01	1	0.81	1.11	0.96		JW1057	flgN	1.08544	1.20625	1.14584	1.09649	0.936667	1.01658
JW1100	mfd	0.98	0.99	0.98	0.32	0.99	0.66		JW1058	flgM	1.05364	1.06856	1.0611	0.925	0.957297	0.941149
JW1109	potD	0.96	1.08	1.02	0.73	0.93	0.83		JW1059	flgA	0.940777	1.05833	0.999555	1.26842	1.09667	1.18254
JW1115	phoQ	0.89	1.21	1.05	0.73	0.83	0.78		JW1060	flgB	1.05534	1.13646	1.0959	0.873684	0.81	0.841842
JW1119	trmU	0.89	0.95	0.92	1.52	1.23	1.38		JW1061	flgC	1.07087	1.07604	1.07346	0.861404	0.893333	0.877368
JW1119	trmU	0.99	1.01	1	0.94	1.09	1.01		JW1062	flgD	0.936893	1.10729	1.02209	0.945614	0.86	0.902807
JW1119	trmU	0.98	0.99	0.99	0.46	0.78	0.62		JW1063	flgE	1.05922	1.09375	1.07649	0.850877	1.08167	0.966272
JW1120	ymfB	0.9	0.98	0.94	1.29		1.29		JW1064	flgF	0.909709	1.09688	1.00329	0.840351	0.886667	0.863509
JW1120	ymfB	0.99	1.01	1	0.86		0.86		JW1065	flgG	0.912621	1.1125	1.01256	0.903509	0.866667	0.885088
JW1120	ymfB	0.98	0.99	0.98	0.38		0.38		JW1067	flgI	0.979612	1.14479	1.0622	0.750877	0.771667	0.761272
JW1121	ymfC	0.92	0.87	0.89	0.59	0.49	0.54		JW1068	flgJ	0.979612	1.10417	1.04189	0.840351	0.896667	0.868509
JW1125	lit	1.05	1.16	1.1	0.58	0.94	0.76		JW1069	flgK	0.997087	0.860417	0.928752	0.94386	0.923333	0.933596
JW1126	intE	0.98	1.06	1.02	0.74	0.84	0.79		JW1070	flgL	0.909273	0.760778	0.835025	0.878125	0.770946	0.824535
JW1127	ymfG	1.03	1.04	1.03	0.78	0.9	0.84		JW1072	rluC	0.913913	1.05157	0.982739	0.702041	0.538333	0.620187
JW1128	ymfH	0.97	1.03	1	1.51	0.79	1.15		JW1074	yceD	1.03326	0.990654	1.01196	0.902857	1.01127	0.957062
JW1128	ymfH	0.98	1	0.99	0.63	1.02	0.83		JW1075	rpmF	0.924348	0.918048	0.921198	1.28776	1.04833	1.16804
JW1133	ymfL	1.1	0.83	0.96	0.88	0.8	0.84		JW1077	fabH	1.01553	1.08333	1.04943	0.808772	0.945	0.876886
JW1135	ymfN	0.99	1.14	1.07	0.56	1	0.78		JW1081	fabF	1.17379	1.21667	1.19523	0.907018	0.935	0.921009
JW1139	ymfQ	1.16	0.97	1.06	1.03	2.08	1.56		JW1082	pabC	1.00291	1.06	1.03145	0.8	0.923378	0.861689
JW1139	ymfQ	0.99	1.02	1	1.01	1.22	1.12		JW1083	yceG	1.07909	1.17989	1.12949	0.657813	0.713784	0.685798
JW1139	ymfQ	0.98	1	0.99	0.53	0.91	0.72		JW1086	ycfH	0.856667	0.874561	0.865614	0.692015	0.6604	0.676208
JW1145	mcrA	0.97	0.99	0.98	1.44	0.86	1.15		JW1087	ptsG	1.02	1.03867	1.02934	0.973469	0.8	0.886735
JW1145	mcrA	0.98	1	0.99	0.63	1.02	0.82		JW1088	fhuE	1.17159	0.976923	1.07426	0.680851	0.852703	0.766777
JW1149	ycgE	1.01	0.99	1	1.46	1.62	1.54		JW1089	hinT	0.909727	1.03511	0.972419	1.03438	0.887973	0.961174
JW1149	ycgE	0.99	1.02	1	1.01	1.21	1.11		JW1090	ycfL	1.03686	0.952336	0.994598	0.898571	1.00845	0.953511
JW1149	ycgE	0.98	1	0.99	0.52	0.9	0.71		JW1092	ycfN	0.881667	0.923636	0.902652	1.09506	1.0096	1.05233
JW1150	ycgF	0.9	0.95	0.92	0.76	0.84	0.8		JW1093	nagZ	1.0301	1.1875	1.1088	0.750877	0.865	0.807939
JW1151	ycgZ	1.06	1.15	1.1	0.59	1	0.8		JW1095	ndh	1.06136	1.22144	1.1414	0.970313	0.906486	0.938399
JW1165	minC	1.02	1.09	1.05	0.76	0.52	0.64		JW1096	ycfJ	1.03809	1.16944	1.10377	0.898438	0.940541	0.919489
JW1175	nhaB	0.96	1.05	1.01	1.64	1.3	1.47		JW1098	ycfR	1.04942	0.926168	0.987793	0.877143	0.669014	0.773078
JW1175	nhaB	0.99	1.02	1	0.99	1.18	1.08		JW1100	mfd	1.10099	1.08627	1.09363	1.01186	1.0709	1.04138
JW1175	nhaB	0.98	0.99	0.99	0.5	0.86	0.68		JW1101	ycfT	1.34081	0.957009	1.14891	0.82	0.884507	0.852254
JW1176	fadR	0.89	1	0.94	0.96	1.49	1.23		JW1105	ycfX	0.958333	0.995455	0.976894	0.870722	0.792667	0.831695
JW1176	fadR	0.98	1.01	1	0.79	1.1	0.94		JW1106	cobB	0.871667	0.944545	0.908106	0.842839	0.620533	0.731686
JW1176	fadR	0.98	0.98	0.98	0.3	0.98	0.64		JW1107	ycfZ	0.971	1.27442	1.12271	1.22308	0.544444	0.883761
JW1178	dadA	1.03	1.09	1.06	1.06	1.19	1.13		JW1109	potD	0.96	1.07827	1.01913	1.25102	0.993333	1.12218
JW1178	dadA	0.98	1.08	1.03	0.58	1.12	0.85		JW1110	potC	0.789565	0.977901	0.883733	1.09388	0.953333	1.02361
JW1179	dadX	1.05	1.14	1.1	1.02	1.35	1.19		JW1111	potB	0.904348	1.03775	0.971051	1.10612	0.883333	0.994728
JW1179	dadX	0.98	1	0.99	0.71	1.07	0.89		JW1112	potA	0.966087	0.988029	0.977058	0.961224	0.841667	0.901446
JW1181	ldcA	0.91	1.13	1.02	1.4	0.98	1.19		JW1113	pepT	1.20795	1.09744	1.1527	0.636525	0.686486	0.661506
JW1181	ldcA	0.98	1	2.02	0.73	1.07	2.19		JW1114	ycfD	1.16581	0.902804	1.03431	0.687143	0.871831	0.779487
JW1184	ymgE	1.08	1.17	1.12	0.88	1.49	1.19		JW1115	phoQ	0.894167	1.21379	1.05398	0.434522	0.372222	0.403372
JW1184	ymgE	0.98	1	0.99	0.72	1.07	0.89		JW1116	phoP	0.914314	0.949533	0.931923	0.677305	0.677027	0.677166
JW1185	ycgY	0.63	1.01	0.82	1.84	0.87	1.35		JW1119	trmU	0.888696	0.948435	0.918565	1.02041	0.893333	0.956871
JW1185	ycgY	0.99	1.01	1	0.92	1.05	0.99		JW1120	ymfB	0.898333	0.978947	0.93864	1.01014	0.816933	0.913536
JW1185	ycgY	0.98	0.99	0.98	0.44	0.74	0.59		JW1121	ymfC	0.9175	0.865789	0.891645	1.04943	1.12307	1.08625
JW1186	treA	1.02	1	1.01	0.8	0.86	0.83		JW1122	icd	1.00067	1.33563	1.16815	0.683677	1.10278	0.893228
JW1194	ychF	0.89	0.98	0.93	1.07	1.18	1.13		JW1123	ymfD	0.996809	0.9809	0.988854	0.932806	0.598881	0.765843
JW1194	ychF	0.98	1.08	1.03	0.58	1.12	0.85		JW1125	lit	1.05073	1.15511	1.10292	1.05313	1.01703	1.03508
JW1204	ychQ	0.94	0.88	0.91	0.85	0.78	0.82		JW1126	intE	0.977528	1.06374	1.02063	0.9432	0.875	0.9091
JW1207	chaA	1.03	1.01	1.02	1.69	1.36	1.53		JW1127	ymfG	1.03184	1.03626	1.03405	0.7452	0.883333	0.814267
JW1207	chaA	0.99	1.02	1	1.01	1.21	1.11		JW1128	ymfH	0.971277	1.0285	0.999888	0.956522	0.994403	0.975462
JW1207	chaA	0.98	1	0.99	0.52	0.9	0.71		JW1130	ymfJ	0.82766	1.0064	0.91703	0.667984	0.871269	0.769626
JW1208	chaB	1.04	1.03	1.04	1.3	0.97	1.13		JW1133	ymfL	1.09802	0.827103	0.962563	0.897143	0.871831	0.884487
JW1208	chaB	0.98	1.07	1.03	0.6	1.13	0.87		JW1134	ymfM	1.09442	0.928037	1.01123	0.858571	1.02817	0.94337
JW1209	chaC	0.89	0.96	0.92	0.81	0.86	0.83		JW1135	ymfN	0.992909	1.13778	1.06534	0.860938	0.801622	0.83128
JW1210	ychN	0.83	0.97	0.9	0.88	0.78	0.83		JW1136	ymfR	1.12523	0.976636	1.05093	0.822857	1.00282	0.912837
JW1211	ychP	0.88	0.91	0.9	0.98	0.49	0.73		JW1137	ymfO	1.20302	1.00561	1.10432	0.888571	0.857746	0.873159
JW1214	narK	0.95	1.12	1.04	0.63	0.97	0.8		JW1139	ymfQ	1.15721	0.970093	1.06365	0.795714	0.757746	0.77673
JW1215	narG	0.98	1.01	1	0.62	1.01	0.82		JW1140	ycfK	1.06686	0.908411	0.987636	0.887143	1.03803	0.962586
JW1219	tpr	1.04	1.02	1.03	1.35	0.89	1.12		JW1142	tfaE	0.977528	1.08791	1.03272	0.5996	0.866667	0.733133
JW1219	tpr	0.98	1.09	1.03	0.55	1.1	0.83		JW1144	pin	0.917391	1.00645	0.961918	1.06327	0.88	0.971633
JW1220	purU	1.05	1.12	1.08	1.13	1.16	1.15		JW1145	mcrA	0.971304	0.985267	0.978286	1.19184	0.888333	1.04009
JW1220	purU	0.98	1	0.99	0.62	1.17	0.89		JW1147	elbA	0.875532	0.9222	0.898866	0.778656	0.643657	0.711156
JW1221	ychJ	0.94	0.96	0.95	0.67	0.55	0.61		JW1148	ycgX	1	1.0566	1.0283	0.871542	0.835821	0.853681
JW1222	rssA	0.97	0.94	0.96	0.74	0.83	0.79		JW1149	ycgE	1.00957	0.992634	1.0011	0.834694	0.768333	0.801514
JW1224	galU	1.03	0.81	0.92	0.7	0.63	0.66		JW1150	ycgF	0.900833	0.948246	0.924539	0.820025	0.921467	0.870746
JW1225	hns	1.03	1.1	1.06	0.68	0.91	0.79		JW1151	ycgZ	1.05627	1.15311	1.10469	1.05781	0.947297	1.00255
JW1228	adhE	0.89	0.89	0.89	1.33	1.17	1.25		JW1152	ymgA	0.934043	1.0222	0.978121	0.998024	0.955224	0.976624
JW1228	adhE	0.99	1.01	1	0.81	1.12	0.96		JW1153	ymgB	1.00319	0.9702	0.986696	0.741107	0.841418	0.791262
JW1228	adhE	0.98	0.99	0.98	0.33	1	0.66		JW1154	ymgC	1.08186	0.986916	1.03439	0.884286	0.949296	0.916791
JW1229	ychE	0.94	0.97	0.96	0.7	0.96	0.83		JW1156	ymgF	0.965957	1.0355	1.00073	0.966403	0.996269	0.981336
JW1236	oppB	0.91	1.09	1	0.79	0.63	0.71		JW1162	ycgI	0.889362	0.9928	0.941081	0.863636	0.641791	0.752714
JW1237	oppC	1.04	1.17	1.11	1.02	1.26	1.14		JW1165	minC	1.02233	1.08542	1.05387	0.761404	0.85	0.805702
JW1237	oppC	0.98	1.07	1.02	0.6	1.14	0.87		JW1166	ycgJ	1.05773	1.08044	1.06909	0.879687	0.811622	0.845655
JW1243	yciI	1.13	0.87	1	0.8	0.76	0.78		JW1167	ycgK	1.15453	0.890654	1.02259	0.762857	0.797183	0.78002
JW1245	yciA	0.91	0.95	0.93	1.24	1.17	1.2		JW1168	ycgL	0.841667	0.887719	0.864693	0.806084	0.675733	0.740908
JW1245	yciA	0.98	1	0.99	0.74	1.08	0.91		JW1169	ycgM	0.925833	0.949123	0.937478	0.776933	0.6988	0.737866
JW1245	yciA	0.98	0.98	0.98	0.26	0.96	0.61		JW1172	umuD	1.11932	0.965385	1.04235	0.75	0.875676	0.812838
JW1247	yciC	1.14	0.98	1.06	0.89	1.81	1.35		JW1173	umuC	1.01188	1.00588	1.00888	0.899209	1.01866	0.958933
JW1247	yciC	0.99	1.01	1	0.92	1.05	0.99		JW1175	nhaB	0.964348	1.05157	1.00796	1.0102	0.84	0.925102
JW1247	yciC	0.98	0.99	0.98	0.44	0.74	0.59		JW1176	fadR	0.885392	1.00196	0.943677	0.542553	1.17162	0.857087
JW1252	trpA	0.98	1.05	1.02	0.94	0.67	0.8		JW1177	ycgB	0.992442	0.848598	0.92052	1.22286	1.01408	1.11847
JW1253	trpB	0.95	1.02	0.99	1.77	1.26	1.52		JW1178	dadA	1.0301	1.08854	1.05932	0.770175	0.883333	0.826754
JW1253	trpB	0.99	1.02	1	1	1.2	1.1		JW1179	dadX	1.04854	1.14479	1.09667	0.957895	1.04	0.998947
JW1253	trpB	0.98	0.99	0.99	0.52	0.89	0.71		JW1181	ldcA	0.909167	1.12674	1.01796	0.578799	1.06944	0.824122
JW1262	btuR	0.84	0.95	0.89	1.27	1.09	1.18		JW1183	ycgR	1.14965	0.91215	1.0309	0.96	0.895775	0.927887
JW1262	btuR	0.98	1	0.99	0.7	1.06	0.88		JW1184	ymgE	1.08252	1.16562	1.12407	0.977193	0.968333	0.972763
JW1267	cysB	0.92	0.95	0.93	0.78	0.87	0.82		JW1185	ycgY	0.631915	1.0123	0.822107	0.666008	0.764925	0.715467
JW1268	acnA	0.96	0.98	0.97	1.1	1.19	1.14		JW1186	treA	1.02273	0.996154	1.00944	0.77305	0.958108	0.865579
JW1268	acnA	0.98	1	0.99	0.62	1.17	0.89		JW1193	ycgV	0.875833	0.903509	0.889671	1.11407	0.916	1.01503
JW1275	osmB	1.04	1.04	1.04	1.39	1.22	1.31		JW1194	ychF	0.886667	0.98	0.933333	0.899873	0.795467	0.84767
JW1275	osmB	0.99	1.01	1	0.89	0.99	0.94		JW1196	ychH	0.997209	0.898131	0.94767	1.05	0.942254	0.996127
JW1275	osmB	0.98	0.99	0.98	0.4	0.68	0.54		JW1204	ychQ	0.938837	0.882243	0.91054	0.861429	0.935211	0.89832
JW1279	rnb	0.89	0.92	0.9	1.41	1.42	1.42		JW1205	ychA	1.01302	0.919626	0.966325	1.09	0.921127	1.00556
JW1279	rnb	0.99	1.01	1	0.97	1.14	1.05		JW1207	chaA	1.02696	1.00829	1.01762	0.830612	0.731667	0.781139
JW1279	rnb	0.98	0.99	0.99	0.48	0.83	0.66		JW1208	chaB	1.03826	1.03407	1.03617	1.18571	0.846667	1.01619
JW1283	sapF	1.02	1.05	1.03	1.39	1.6	1.49		JW1209	chaC	0.885768	0.96044	0.923104	0.7606	1.12917	0.944883
JW1283	sapF	0.99	1.02	1	1	1.19	1.1		JW1210	ychN	0.833333	0.973684	0.903509	0.785805	0.8128	0.799302
JW1283	sapF	0.98	0.99	0.99	0.51	0.88	0.7		JW1211	ychP	0.884167	0.914912	0.899539	0.812421	0.935733	0.874077
JW1284	sapD	1.01	1	1.01	1.59	1.14	1.37		JW1212	narL	0.900196	0.929626	0.914911	0.948582	0.828378	0.88848
JW1284	sapD	0.99	1.01	1	0.93	1.08	1.01		JW1213	narX	0.936667	0.960467	0.948567	0.721631	0.610811	0.666221
JW1284	sapD	0.98	0.99	0.99	0.45	0.77	0.61		JW1214	narK	0.954	1.12278	1.03839	0.93125	0.692027	0.811639
JW1286	sapB	0.97	0.99	0.98	1.21	1.21	1.21		JW1215	narG	0.982818	1.01233	0.997576	0.773438	0.924595	0.849016
JW1286	sapB	0.98	1	0.99	0.76	1.09	0.92		JW1216	narH	0.945727	0.985556	0.965641	0.857812	0.908243	0.883028
JW1286	sapB	0.98	0.98	0.98	0.27	0.97	0.62		JW1217	narJ	0.636893	1.12396	0.880426	0.964912	0.736667	0.850789
JW1287	sapA	1.03	1.03	1.03	1.67	0.98	1.32		JW1218	narI	0.938835	1.01875	0.978792	0.785965	0.788333	0.787149
JW1287	sapA	0.99	1.01	1	0.9	1.01	0.95		JW1219	tpr	1.03558	1.01648	1.02603	0.73	0.841667	0.785833
JW1287	sapA	0.98	0.99	0.98	0.41	0.7	0.56		JW1220	purU	1.04854	1.11667	1.08261	0.898246	0.925	0.911623
JW1288	ymjA	1.1	0.96	1.03	1.01	1.84	1.42		JW1221	ychJ	0.938333	0.955263	0.946798	1.00127	0.952267	0.976767
JW1288	ymjA	0.99	1.01	1	0.97	1.15	1.06		JW1222	rssA	0.974257	0.936275	0.955266	1.20158	0.921642	1.06161
JW1288	ymjA	0.98	0.99	0.99	0.49	0.83	0.66		JW1223	rssB	0.965333	1.28621	1.12577	1.07617	1.26944	1.17281
JW1297	pspA	0.95	1.01	0.98	0.79	0.67	0.73		JW1224	galU	1.03107	0.808333	0.919701	0.247368	0.208333	0.227851
JW1301	pspE	1.01	0.85	0.93	0.77	0.78	0.78		JW1225	hns	1.02808	1.09535	1.06172	0.810319	1.53889	1.1746
JW1308	ycjS	1.04	0.93	0.99	0.88	1.38	1.13		JW1226	tdk	1.05437	1.17188	1.11312	0.807018	0.745	0.776009
JW1308	ycjS	0.98	1.08	1.03	0.58	1.12	0.85		JW1228	adhE	0.888333	0.887477	0.887905	0.755319	0.639189	0.697254
JW1309	ycjT	0.86	0.96	0.91	0.72	0.78	0.75		JW1229	ychE	0.941273	0.971111	0.956192	0.9125	0.797297	0.854899
JW1313	ycjW	1.01	1.01	1.01	0.99	0.68	0.83		JW1235	oppA	1.08409	1.04744	1.06576	0.664894	0.864865	0.764879
JW1314	ycjX	1.09	0.91	1	1.08	1.62	1.35		JW1236	oppB	0.907767	1.08542	0.996592	0.766667	0.77	0.768333
JW1314	ycjX	0.99	1.01	1	0.92	1.05	0.98		JW1237	oppC	1.04307	1.17363	1.10835	0.8488	1.11875	0.983775
JW1314	ycjX	0.98	0.99	0.98	0.43	0.73	0.58		JW1238	oppD	0.977391	1.00552	0.991458	0.971429	0.658333	0.814881
JW1316	tyrR	0.89	0.88	0.89	1.19	1.2	1.19		JW1239	oppF	0.96699	1.10312	1.03506	0.764912	0.79	0.777456
JW1316	tyrR	0.98	1	0.99	0.73	1.08	0.9		JW1240	yciU	0.96686	1.02523	0.996047	1.13143	0.91831	1.02487
JW1318	ycjG	0.88	0.97	0.92	0.51	0.96	0.74		JW1241	cls	1.0734	0.9774	1.0254	0.853755	0.936567	0.895161
JW1321	ycjZ	0.93	1.02	0.97	0.57	0.9	0.74		JW1242	kch	0.966957	1.03039	0.998672	1.18776	0.788333	0.988044
JW1323	ynaI	0.91	0.93	0.92	1.33	1.03	1.18		JW1243	yciI	1.13477	0.870093	1.00243	1.32714	1.0338	1.18047
JW1323	ynaI	0.98	1	0.99	0.7	1.06	0.88		JW1245	yciA	0.913333	0.952727	0.93303	0.766793	0.732533	0.749663
JW1327	uspE	1.18	0.94	1.06	0.79	1.54	1.16		JW1246	yciB	1.03645	1.11911	1.07778	0.965625	0.955541	0.960583
JW1327	uspE	0.98	1	0.99	0.66	1.04	0.85		JW1247	yciC	1.14477	0.975701	1.06023	0.857143	0.807042	0.832093
JW1328	fnr	0.9	0.94	0.92	1.53	1.37	1.45		JW1248	ompW	0.881086	0.834066	0.857576	0.6808	0.8875	0.78415
JW1328	fnr	0.99	1.02	1	0.98	1.17	1.08		JW1249	yciE	1.00674	0.929907	0.968325	1.07571	0.985915	1.03081
JW1328	fnr	0.98	0.99	0.99	0.5	0.86	0.68		JW1250	yciF	1.05256	0.947664	1.00011	0.724286	0.861972	0.793129
JW1331	abgB	1.03	1.01	1.02	1.4	1.17	1.28		JW1251	yciG	1.08233	0.935514	1.00892	0.942857	0.980282	0.961569
JW1331	abgB	0.99	1.01	1	0.86	1.14	1		JW1252	trpA	0.979612	1.05104	1.01533	1.15088	0.861667	1.00627
JW1331	abgB	0.98	0.99	0.98	0.37	1.02	0.7		JW1253	trpB	0.954369	1.02396	0.989164	0.864912	0.745	0.804956
JW1339	intR	0.95	1.04	0.99	0.82	0.8	0.81		JW1254	trpC	0.924348	1.03499	0.979669	0.904082	0.753333	0.828707
JW1341	ydaC	1.02	0.96	0.99	1.06	1.2	1.13		JW1255	trpD	0.925243	0.992708	0.958976	0.838596	0.821667	0.830132
JW1341	ydaC	0.98	1.08	1.03	0.58	1.12	0.85		JW1256	trpE	0.960194	1.03021	0.995201	0.650877	0.776667	0.713772
JW1344	recE	0.99	1.04	1.01	1.27	1.1	1.19		JW1257	trpL	1.03277	1.13187	1.08232	0.7472	1.03125	0.889225
JW1344	recE	0.98	1	0.99	0.71	1.07	0.89		JW1258	yciV	1.04767	0.938318	0.992996	0.725714	0.715493	0.720604
JW1346	ydaE	1.03	0.91	0.97	1.08	1.55	1.32		JW1261	rluB	0.801667	0.85614	0.828904	0.756654	0.545867	0.65126
JW1346	ydaE	0.99	1.01	1	0.89	1	0.95		JW1262	btuR	0.837843	0.949626	0.893735	0.583333	1.06622	0.824775
JW1346	ydaE	0.98	0.99	0.98	0.41	0.69	0.55		JW1263	yciK	1.06602	1.11458	1.0903	0.768421	0.951667	0.860044
JW1349	ydaF	0.99	0.96	0.98	0.96	2.07	1.52		JW1264	sohB	1.17045	1.00513	1.08779	0.54078	0.864865	0.702823
JW1349	ydaF	0.99	1.02	1	1	1.21	1.1		JW1265	yciN	1.03163	0.92243	0.977029	1.09143	1.05775	1.07459
JW1349	ydaF	0.98	1	0.99	0.52	0.89	0.71		JW1267	cysB	0.920455	0.946	0.933227	0.582812	0.711351	0.647082
JW1353	ydaT	1.25	1.03	1.14	0.9	1.65	1.27		JW1268	acnA	0.957941	0.977196	0.967569	0.87234	0.817568	0.844954
JW1353	ydaT	0.99	1.01	1	0.84	1.13	0.99		JW1270	pgpB	1.08295	1.05	1.06648	0.725177	1.02027	0.872724
JW1353	ydaT	0.98	0.99	0.98	0.36	1.01	0.68		JW1271	yciS	1.47791	0.992523	1.23522	1.00143	0.252113	0.626771
JW1361	ynaA	0.95	0.97	0.96	1.28	1.1	1.19		JW1272	yciM	0.9425	1.0193	0.980899	0.580482	0.3856	0.483041
JW1361	ynaA	0.98	1	0.99	0.72	1.07	0.89		JW1273	pyrF	0.81825	0.912791	0.86552	0.932083	1.38889	1.16049
JW1366	stfR	0.92	0.93	0.92	1.22	1.14	1.18		JW1274	yciH	0.881667	0.886364	0.884015	0.774398	0.697067	0.735732
JW1366	stfR	0.98	1	0.99	0.7	1.06	0.88		JW1275	osmB	1.04078	1.03854	1.03966	0.74386	0.906667	0.825263
JW1368	pinR	0.85	1.08	0.96	0.63	1.01	0.82		JW1276	yciT	0.85	0.961818	0.905909	0.723701	0.6276	0.67565
JW1370	uspF	0.95	1.01	0.98	0.56	0.91	0.73		JW1278	gmr	0.909167	0.913158	0.911162	0.974651	0.863733	0.919192
JW1372	ydbK	0.92	0.93	0.93	1.11	1.34	1.22		JW1279	rnb	0.885	0.92	0.9025	0.937896	1.0304	0.984148
JW1372	ydbK	0.98	1.01	0.99	0.78	1.1	0.94		JW1282	ycjD	1.00609	1.03689	1.02149	1.20667	1.26667	1.23667
JW1372	ydbK	0.98	0.98	0.98	0.3	0.98	0.64		JW1283	sapF	1.02039	1.04583	1.03311	0.787719	0.731667	0.759693
JW1375	ldhA	1.03	0.99	1.01	0.59	0.53	0.56		JW1284	sapD	1.0113	0.999079	1.00519	1.31837	0.943333	1.13085
JW1376	ydbH	1.03	0.99	1.01	1	1.78	1.39		JW1285	sapC	0.893043	1.0221	0.957571	0.991837	0.938333	0.965085
JW1376	ydbH	0.99	1.01	1	0.95	1.11	1.03		JW1286	sapB	0.969565	0.990792	0.980179	1.0449	1.055	1.04995
JW1376	ydbH	0.98	0.99	0.99	0.47	0.8	0.63		JW1287	sapA	1.03478	1.02855	1.03166	1.17959	1.05167	1.11563
JW1379	feaR	1.01	1.03	1.02	1.47	1.28	1.37		JW1288	ymjA	1.09756	0.95514	1.02635	0.828571	0.732394	0.780483
JW1379	feaR	0.99	1.01	1	0.94	1.08	1.01		JW1289	puuP	0.916522	1.03315	0.974835	0.918367	0.936667	0.927517
JW1379	feaR	0.98	0.99	0.99	0.45	0.77	0.61		JW1291	puuD	0.85	0.897368	0.873684	0.749049	0.419867	0.584458
JW1380	feaB	0.86	0.97	0.91	0.93	0.68	0.81		JW1292	puuR	0.8225	0.922807	0.872654	0.936629	0.7428	0.839714
JW1382	maoC	1.02	0.97	0.99	1.45	1.27	1.36		JW1293	puuC	1.01068	0.882292	0.946486	0.770175	0.72	0.745088
JW1382	maoC	0.99	1.01	1	0.92	1.06	0.99		JW1294	puuB	1.03436	1.13378	1.08407	1.07187	0.872432	0.972154
JW1382	maoC	0.98	0.99	0.98	0.44	0.75	0.6		JW1295	puuE	0.999029	1.07187	1.03545	0.924561	0.801667	0.863114
JW1383	paaA	1.03	1.1	1.07	1.34	0.95	1.15		JW1296	pspF	0.970435	1.05985	1.01514	0.932653	0.84	0.886327
JW1383	paaA	0.98	1	0.99	0.62	1.02	0.82		JW1297	pspA	0.953184	1.01099	0.982086	1.0314	1.13125	1.08133
JW1384	paaB	1.05	1.13	1.09	0.87	0.62	0.74		JW1298	pspB	1.04869	1.10659	1.07764	1.0138	1.1125	1.06315
JW1385	paaC	0.97	1.04	1.01	1.38	0.98	1.18		JW1299	pspC	1.02247	0.938462	0.980467	0.5164	0.864583	0.690492
JW1385	paaC	0.98	1	0.99	0.71	1.06	0.89		JW1300	pspD	1.03839	1.11209	1.07524	0.7232	0.941667	0.832433
JW1389	paaG	1.06	1.18	1.12	1.68	1.13	1.4		JW1301	pspE	1.00749	0.852747	0.930119	1.0336	0.922917	0.978258
JW1389	paaG	0.99	1.01	1	0.96	1.13	1.04		JW1302	ycjM	0.950435	1.0267	0.988569	1.06735	0.981667	1.02451
JW1389	paaG	0.98	0.99	0.99	0.48	0.82	0.65		JW1303	ycjN	0.924167	0.92193	0.923048	0.823828	0.840267	0.832047
JW1390	paaH	1.04	1.19	1.11	1.3	1.08	1.19		JW1304	ycjO	0.975652	1.04144	1.00854	0.838776	0.775	0.806888
JW1390	paaH	0.98	1	0.99	0.72	1.07	0.9		JW1305	ycjP	1.03391	1.06998	1.05195	1.16327	0.788333	0.975799
JW1391	paaI	0.86	0.92	0.89	1.42	1	1.21		JW1306	ycjQ	1.03465	0.918627	0.97664	0.972332	0.839552	0.905942
JW1391	paaI	0.98	1	0.99	0.76	1.09	0.93		JW1308	ycjS	1.04442	0.928972	0.986695	0.717143	0.707042	0.712093
JW1391	paaI	0.98	0.98	0.98	0.28	0.97	0.62		JW1309	ycjT	0.861667	0.962281	0.911974	0.896071	0.9088	0.902435
JW1392	paaJ	0.92	0.99	0.95	0.82	0.58	0.7		JW1310	ycjU	1.04854	1.09167	1.07011	0.45614	0.37	0.41307
JW1394	paaX	0.99	1.06	1.03	0.99	0.7	0.85		JW1311	ycjV	0.885217	1.03867	0.961946	0.908163	0.725	0.816582
JW1395	paaY	0.98	1.17	1.08	1.39	1.43	1.41		JW1312	ompG	0.942273	1.08156	1.01191	0.940625	0.827838	0.884231
JW1395	paaY	0.99	1.01	2.08	0.96	1.13	2.41		JW1313	ycjW	1.00696	1.01473	1.01084	1.00408	0.868333	0.936207
JW1395	paaY	0.98	0.99	3.08	0.48	0.82	3.41		JW1314	ycjX	1.09291	0.914953	1.00393	0.884286	0.898592	0.891439
JW1403	ydbC	0.88	0.96	0.92	1.02	1.22	1.12		JW1315	ycjF	1.01593	0.869159	0.942545	1.07857	0.921127	0.999849
JW1403	ydbC	0.98	1.09	1.03	0.56	1.1	0.83		JW1316	tyrR	0.894412	0.880374	0.887393	0.636525	0.940541	0.788533
JW1405	ynbA	0.93	0.95	0.94	0.22	0.61	0.41		JW1317	tpx	0.73617	1.0482	0.892185	1.12055	0.641791	0.881172
JW1406	ynbB	0.94	1.19	1.07	1.2	1.46	1.33		JW1318	ycjG	0.881667	0.966364	0.924015	0.835234	0.818667	0.826951
JW1406	ynbB	0.99	1.01	2.07	0.9	1.02	2.33		JW1319	mpaA	0.816047	0.888785	0.852416	1.08286	0.929577	1.00622
JW1406	ynbB	0.98	0.99	3.07	0.42	0.7	3.33		JW1321	ycjZ	0.927545	1.02233	0.974939	0.93125	0.823378	0.877314
JW1408	ynbD	1.17	0.98	1.07	0.95	1.36	1.15		JW1322	mppA	0.887826	0.990792	0.939309	0.981633	0.788333	0.884983
JW1408	ynbD	0.98	1	0.99	0.64	1.03	0.83		JW1323	ynaI	0.9125	0.92807	0.920285	0.802281	0.867067	0.834674
JW1409	azoR	0.92	1.08	1	1.02	1.46	1.24		JW1326	ynaJ	1.1443	0.883178	1.01374	0.864286	0.940845	0.902565
JW1409	azoR	0.98	1.01	2	0.8	1.11	2.24		JW1327	uspE	1.18244	0.936449	1.05945	0.787143	0.776056	0.7816
JW1409	azoR	0.98	0.98	3	0.31	0.99	3.24		JW1328	fnr	0.897059	0.943551	0.920305	0.641844	0.860811	0.751327
JW1412	aldA	1.03	1.13	1.08	1.11	1.55	1.33		JW1329	ogt	1.02979	1.0253	1.02754	0.992095	0.79291	0.892503
JW1412	aldA	0.99	1.01	1	0.9	1.02	0.96		JW1331	abgB	1.03398	1.00833	1.02116	1.1	0.971667	1.03583
JW1412	aldA	0.98	0.99	0.98	0.42	0.71	0.56		JW1333	abgR	1.09988	0.948598	1.02424	1.03143	1.0169	1.02416
JW1416	ydcA	0.91	0.9	0.9	0.86	0.78	0.82		JW1334	ydaL	1.11512	0.959813	1.03746	0.892857	0.95493	0.923893
JW1424	ydcK	1.03	0.98	1.01	1.12	1.62	1.37		JW1336	ydaN	0.824167	0.938596	0.881382	0.728771	0.591733	0.660252
JW1424	ydcK	0.99	1.01	1	0.94	1.08	1.01		JW1337	dbpA	1.10114	0.878205	0.989671	0.562057	0.960811	0.761434
JW1424	ydcK	0.98	0.99	0.99	0.45	0.77	0.61		JW1338	ydaO	0.861667	0.953509	0.907588	1.08745	0.717733	0.902593
JW1425	tehA	0.96	0.96	0.96	0.77	0.81	0.79		JW1339	intR	0.951311	1.03516	0.993238	0.9692	1.06042	1.01481
JW1426	tehB	0.93	1.07	1	1.11	1.31	1.21		JW1341	ydaC	1.01721	0.957009	0.987109	0.935714	0.885915	0.910815
JW1426	tehB	0.98	1	0.99	0.75	1.09	0.92		JW1343	recT	0.965347	0.788235	0.876791	1.01581	0.962687	0.989248
JW1426	tehB	0.98	0.98	0.98	0.27	0.97	0.62		JW1344	recE	0.992174	1.03775	1.01496	0.995918	0.806667	0.901293
JW1432	yncJ	1.43	0.95	1.19	1.08	1.34	1.21		JW1345	racC	0.88015	1.07143	0.975789	0.8928	0.864583	0.878692
JW1432	yncJ	0.98	1	0.99	0.76	1.09	0.93		JW1346	ydaE	1.02965	0.91028	0.969966	1.00429	0.898592	0.951439
JW1432	yncJ	0.98	0.98	0.98	0.28	0.97	0.62		JW1347	kil	0.973545	1.03089	1.00222	0.945312	0.954459	0.949886
JW1433	ydcQ	1.15	0.96	1.06	0.89	1.42	1.16		JW1349	ydaF	0.993837	0.963551	0.978694	1.06429	0.930986	0.997636
JW1433	ydcQ	0.98	1	0.99	0.64	1.03	0.84		JW1352	ydaS	1.03404	1.0154	1.02472	0.784585	0.80597	0.795278
JW1439	ydcW	1.02	1.05	1.04	0.96	1.35	1.15		JW1353	ydaT	1.25442	1.02804	1.14123	0.83	0.883099	0.856549
JW1439	ydcW	0.98	1	0.99	0.64	1.03	0.83		JW1354	ydaU	1.11407	0.985981	1.05003	0.87	0.974648	0.922324
JW1446	yncD	0.88	0.95	0.91	1.25	1.3	1.27		JW1355	ydaV	0.818812	0.785294	0.802053	1.2668	1.21455	1.24068
JW1446	yncD	0.99	1.01	1	0.84	1.13	0.99		JW1358	trkG	0.975652	1.05893	1.01729	0.977551	0.773333	0.875442
JW1446	yncD	0.98	0.99	0.98	0.36	1.01	0.68		JW1359	ynaK	1.08895	0.91215	1.00055	0.992857	1.00282	0.997837
JW1447	yncE	1.12	0.97	1.05	0.88	1.48	1.18		JW1360	ydaY	0.998256	0.869159	0.933707	1.04286	1.01408	1.02847
JW1447	yncE	0.98	1	0.99	0.69	1.05	0.87		JW1361	ynaA	0.945	0.971818	0.958409	1.01141	0.771733	0.89157
JW1452	ydcD	1.03	0.83	0.93	1.05	1.55	1.3		JW1366	stfR	0.915	0.930909	0.922955	0.849176	0.8664	0.857788
JW1452	ydcD	0.99	1.01	1	0.87	0.97	0.92		JW1367	tfaR	0.910417	1.25402	1.08222	0.728893	1.18333	0.956113
JW1452	ydcD	0.98	0.99	0.98	0.39	0.65	0.52		JW1368	pinR	0.847364	1.08244	0.964904	0.967187	0.82473	0.895959
JW1453	yncI	1.15	0.97	1.06	1.21	1.31	1.26		JW1369	ynaE	0.985106	1.0001	0.992603	0.741107	0.869403	0.805255
JW1453	yncI	0.99	1.01	1	0.82	1.12	0.97		JW1370	uspF	0.948818	1.01389	0.981354	0.798438	0.795946	0.797192
JW1453	yncI	0.98	0.99	0.98	0.34	1	0.67		JW1371	ompN	1.11136	1.03846	1.07491	0.64539	1.12432	0.884857
JW1455	ydcC	0.92	1.2	1.06	1.08	1.17	1.13		JW1372	ydbK	0.921667	0.932727	0.927197	0.997465	0.7664	0.881933
JW1455	ydcC	0.98	1.08	2.06	0.58	1.12	2.13		JW1374	hslJ	0.855	0.939091	0.897045	0.996198	0.906933	0.951566
JW1456	ydcE	1.08	0.88	0.98	0.85	0.75	0.8		JW1375	ldhA	1.02727	0.987179	1.00723	0.609929	0.789189	0.699559
JW1458	nhoA	1.06	1.16	1.11	1.54	0.9	1.22		JW1376	ydbH	1.03163	0.994393	1.01301	0.982857	1.09437	1.03861
JW1458	nhoA	0.98	1	0.99	0.78	1.1	0.94		JW1377	ynbE	1.17384	0.976636	1.07524	0.974286	1.02676	1.00052
JW1458	nhoA	0.98	0.98	0.98	0.29	0.98	0.64		JW1379	feaR	1.0113	1.02578	1.01854	1.18163	0.82	1.00082
JW1463	narZ	1.02	1.02	1.02	0.88	0.62	0.75		JW1380	feaB	0.855652	0.966851	0.911252	0.940816	0.833333	0.887075
JW1464	narU	1.04	1.01	1.02	1.25	1.56	1.4		JW1381	tynA	0.962547	0.985714	0.974131	0.7352	0.84375	0.789475
JW1464	narU	0.99	1.01	2.02	0.96	1.13	2.4		JW1382	maoC	1.01826	0.971455	0.994858	1.25918	1.03	1.14459
JW1464	narU	0.98	0.99	3.02	0.48	0.82	3.4		JW1383	paaA	1.02816	1.10312	1.06564	0.914035	0.93	0.922018
JW1466	yddJ	1.04	0.95	0.99	1.48	0.96	1.22		JW1384	paaB	1.04854	1.125	1.08677	1.12281	1.04	1.0814
JW1466	yddJ	0.98	1	0.99	0.78	1.1	0.94		JW1385	paaC	0.971845	1.04271	1.00728	0.989474	0.776667	0.88307
JW1466	yddJ	0.98	0.98	0.98	0.29	0.98	0.64		JW1387	paaE	0.947573	1.01667	0.98212	1.10877	0.871667	0.990219
JW1467	yddK	0.99	1.01	1	1.31	1.08	1.2		JW1388	paaF	1.03204	1.06563	1.04883	0.984211	1.18833	1.08627
JW1467	yddK	0.98	1	0.99	0.74	1.08	0.91		JW1389	paaG	1.06214	1.17917	1.12065	1.23509	0.96	1.09754
JW1468	yddL	0.84	0.89	0.87	0.89	2.34	1.61		JW1390	paaH	1.04401	1.18571	1.11486	0.7018	0.922917	0.812358
JW1468	yddL	0.99	1.02	1	1.02	1.24	1.13		JW1391	paaI	0.860194	0.922917	0.891555	0.684211	0.61	0.647105
JW1468	yddL	0.98	1	0.99	0.54	0.93	0.73		JW1392	paaJ	0.919417	0.986458	0.952938	1.00877	0.798333	0.903553
JW1469	yddG	1.08	1.06	1.07	1.11	1.67	1.39		JW1394	paaX	0.992233	1.06458	1.02841	0.601754	0.728333	0.665044
JW1469	yddG	0.99	1.01	1	0.95	1.11	1.03		JW1395	paaY	0.982333	1.17209	1.07721	1.08011	1.68056	1.38033
JW1469	yddG	0.98	0.99	0.99	0.47	0.8	0.64		JW1402	ydbA	0.935833	0.914912	0.925373	1.18631	0.895333	1.04082
JW1470	fdnG	0.95	1.09	1.02	0.96	0.73	0.84		JW1403	ydbC	0.878333	0.958182	0.918258	1.03169	0.8436	0.937643
JW1472	fdnI	1.01	1.09	1.05	0.93	0.73	0.83		JW1405	ynbA	0.9325	0.946491	0.939496	0.864385	0.8596	0.861993
JW1481	ddpB	0.95	1.01	0.98	0.79	0.87	0.83		JW1406	ynbB	0.94425	1.19186	1.06806	1.13227	1.40556	1.26891
JW1484	dos	1	1.14	1.07	1.58	0.78	1.18		JW1407	ynbC	1.04282	1.23456	1.13869	1.06406	1.03622	1.05014
JW1484	dos	0.98	1	0.99	0.71	1.06	0.88		JW1408	ynbD	1.16988	0.979439	1.07466	1.07429	0.985915	1.0301
JW1486	yddW	0.88	0.95	0.91	1.41	1.14	1.28		JW1409	azoR	0.921182	1.08167	1.00142	1.1	0.767432	0.933716
JW1486	yddW	0.99	1.01	1	0.84	1.13	0.99		JW1411	ydcF	1.03372	0.959813	0.996767	1.02429	0.973239	0.998763
JW1486	yddW	0.98	0.99	0.98	0.36	1.01	0.69		JW1412	aldA	1.03495	1.13125	1.0831	1.06316	0.961667	1.01241
JW1489	pqqL	0.94	1.05	1	1.52	1.46	1.49		JW1413	gapC	0.96902	0.981215	0.975117	0.97695	0.82973	0.90334
JW1489	pqqL	0.99	1.02	1	0.99	1.19	1.09		JW1416	ydcA	0.913023	0.895327	0.904175	1.01857	1.05493	1.03675
JW1489	pqqL	0.98	0.99	0.99	0.51	0.88	0.69		JW1417	trg	1.02718	1.11667	1.07193	0.773684	0.745	0.759342
JW1495	ydeP	0.92	1.06	0.99	0.62	0.98	0.8		JW1419	ydcJ	1.10535	0.942056	1.0237	0.832857	0.877465	0.855161
JW1498	ydeS	0.87	0.97	0.92	1.17	1.33	1.25		JW1420	mdoD	0.855652	1.02578	0.940717	1.01224	0.903333	0.957789
JW1498	ydeS	0.99	1.01	1	0.81	1.12	0.96		JW1423	rimL	0.874783	1.01934	0.94706	0.744898	0.823333	0.784116
JW1498	ydeS	0.98	0.99	0.98	0.33	1	0.66		JW1424	ydcK	1.0336	0.978505	1.00605	1.21143	1.01268	1.11205
JW1500	hipA	1.11	1.17	1.14	0.97	1.39	1.18		JW1425	tehA	0.962547	0.962637	0.962592	0.7644	1.01042	0.887408
JW1500	hipA	0.98	1	0.99	0.69	1.05	0.87		JW1426	tehB	0.932584	1.07033	1.00146	0.8226	1.04375	0.933175
JW1504	ydeV	0.94	1.13	1.03	0.65	0.92	0.79		JW1427	ydcL	1.05633	1.24767	1.152	0.475235	1.57222	1.02373
JW1509	lsrB	0.92	1	0.96	1.18	1.27	1.23		JW1430	ydcN	0.8425	0.95614	0.89932	0.723701	0.855733	0.789717
JW1509	lsrB	0.98	1.01	0.99	0.78	1.1	0.94		JW1431	ydcP	1.13068	1.13077	1.13073	0.599291	0.905405	0.752348
JW1509	lsrB	0.98	0.98	0.98	0.3	0.98	0.64		JW1432	yncJ	1.43372	0.950467	1.19209	0.894286	0.838028	0.866157
JW1510	lsrF	0.89	1.01	0.95	1.35	1.21	1.28		JW1433	ydcQ	1.15384	0.964486	1.05916	0.884286	0.930986	0.907636
JW1510	lsrF	0.99	1.01	1	0.85	1.14	1		JW1434	ydcR	0.930833	0.948246	0.939539	0.970849	0.956	0.963425
JW1510	lsrF	0.98	0.99	0.98	0.37	1.02	0.69		JW1435	ydcS	0.9825	1.01182	0.997159	0.634981	0.387467	0.511224
JW1512	tam	1	1.08	1.04	0.99	1.25	1.12		JW1436	ydcT	1.00783	1.06262	1.03522	1.09592	0.803333	0.949626
JW1512	tam	0.98	1.08	1.03	0.56	1.11	0.84		JW1437	ydcU	0.8875	0.922807	0.905154	0.795944	0.66	0.727972
JW1517	yneH	0.95	0.97	0.96	1.04	1.3	1.17		JW1438	ydcV	0.954783	1.04696	1.00087	0.938776	0.781667	0.860221
JW1517	yneH	0.98	1	0.99	0.67	1.04	0.86		JW1439	ydcW	1.02136	1.05104	1.0362	0.780702	0.786667	0.783684
JW1520	yneK	1.12	1.02	1.07	0.81	0.84	0.83		JW1441	ydcY	1.01	0.934579	0.97229	1.08857	1.03239	1.06048
JW1521	ydeA	0.97	1.04	1	1.41	1.17	1.29		JW1442	ydcZ	1.01767	1.24419	1.13093	0.805816	1.64722	1.22652
JW1521	ydeA	0.99	1.01	1	0.86	0.95	0.91		JW1445	yncC	1.00527	1.13733	1.0713	1.17813	0.853108	1.01562
JW1521	ydeA	0.98	0.99	0.98	0.38	0.64	0.51		JW1446	yncD	0.875	0.95	0.9125	0.983523	0.7968	0.890162
JW1525	marB	1.06	1.07	1.07	1.51	1.08	1.3		JW1447	yncE	1.12186	0.974766	1.04831	0.832857	0.867606	0.850231
JW1525	marB	0.99	1.01	1	0.87	0.96	0.92		JW1449	yncG	0.999636	1.10878	1.05421	0.954688	0.775405	0.865046
JW1525	marB	0.98	0.99	0.98	0.39	0.65	0.52		JW1451	rhsE	1.00783	1.02039	1.01411	1.06222	0.822727	0.942475
JW1528	ydeH	0.95	1.13	1.04	0.72	0.89	0.81		JW1452	ydcD	1.03012	0.830841	0.930479	1.12429	1.08169	1.10299
JW1529	ydeI	1.18	0.92	1.05	0.75	0.95	0.85		JW1453	yncI	1.14756	0.970093	1.05883	1.09429	1.01972	1.057
JW1534	ydfZ	1.06	0.97	1.02	0.97	2.1	1.53		JW1455	ydcC	0.92225	1.2023	1.06227	1.28368	1.33889	1.31128
JW1534	ydfZ	0.99	1.02	1	1.01	1.21	1.11		JW1456	ydcE	1.08326	0.878505	0.98088	1.28286	0.902817	1.09284
JW1534	ydfZ	0.98	1	0.99	0.52	0.9	0.71		JW1457	yddH	0.893333	0.996491	0.944912	0.893536	0.776533	0.835035
JW1536	ydfJ	0.94	1.16	1.05	0.82	1.54	1.18		JW1458	nhoA	1.06086	1.16374	1.1123	0.9978	1.02917	1.01348
JW1536	ydfJ	0.98	1	2.05	0.69	1.05	2.18		JW1459	yddE	0.9675	0.993636	0.980568	1.07605	0.928133	1.00209
JW1539	tfaQ	1.34	1.04	1.19	0.92	1.34	1.13		JW1460	narV	1.05631	1.14271	1.09951	0.991228	1.02333	1.00728
JW1539	tfaQ	0.98	1.08	1.03	0.58	1.12	0.85		JW1461	narW	1.10097	1.09792	1.09944	0.812281	0.995	0.90364
JW1540	stfQ	0.88	0.95	0.91	1.5	1.52	1.51		JW1462	narY	0.981739	1	0.99087	1.01633	0.74	0.878163
JW1540	stfQ	0.99	1.02	1	1	1.2	1.1		JW1463	narZ	1.02435	1.02026	1.0223	1.3	1.00333	1.15167
JW1540	stfQ	0.98	0.99	0.99	0.52	0.89	0.7		JW1464	narU	1.03652	1.01262	1.02457	1.1	0.966667	1.03333
JW1541	nohA	1.07	1.25	1.16	1.21	1.14	1.17		JW1466	yddJ	1.03723	0.9468	0.992017	0.974308	1.01493	0.994617
JW1541	nohA	0.98	1	2.16	0.68	1.05	2.17		JW1467	yddK	0.992553	1.0094	1.00098	1.16798	1.00187	1.08492
JW1555	relE	0.97	1.23	1.1	0.61	1.03	0.82		JW1468	yddL	0.842907	0.893458	0.868182	0.71	0.878873	0.794437
JW1556	relB	1.05	0.99	1.02	1.37	1.04	1.2		JW1469	yddG	1.08326	1.05981	1.07153	0.885714	0.902817	0.894266
JW1556	relB	0.98	1	0.99	0.74	1.08	0.91		JW1470	fdnG	0.951304	1.09024	1.02077	1.21837	0.915	1.06668
JW1556	relB	0.98	0.98	0.98	0.26	0.96	0.61		JW1471	fdnH	1.09709	1.1	1.09855	0.95	0.85527	0.902635
JW1559	ydfW	0.96	1.09	1.03	0.76	0.89	0.82		JW1472	fdnI	1.00609	1.0884	1.04724	0.983673	0.823333	0.903503
JW1561	dicC	1	1.17	1.08	1.02	1.46	1.24		JW1474	adhP	0.966957	1.03683	1.00189	1.04286	0.866667	0.954762
JW1561	dicC	0.99	1.01	1	0.8	1.11	0.96		JW1477	osmC	1.02233	1.09167	1.057	0.998246	0.891667	0.944956
JW1561	dicC	0.98	0.99	0.98	0.32	0.99	0.66		JW1478	ddpF	0.956522	1.03591	0.996217	0.877551	0.873333	0.875442
JW1563	ydfA	1.1	0.94	1.02	1.07	1.19	1.13		JW1479	ddpD	0.994783	1.06354	1.02916	0.957143	0.633333	0.795238
JW1563	ydfA	0.98	1.07	1.03	0.59	1.12	0.85		JW1480	ddpC	1.01565	1.02486	1.02026	0.979592	0.843333	0.911463
JW1565	ydfC	0.98	0.9	0.94	0.95	0.73	0.84		JW1481	ddpB	0.946957	1.00552	0.976241	0.94898	0.815	0.88199
JW1571	intQ	1.03	1.03	1.03	0.73	0.97	0.85		JW1483	ddpX	1.03	0.94486	0.98743	0.827143	0.815493	0.821318
JW1572	rspB	1.06	1.06	1.06	0.7	0.94	0.82		JW1484	dos	1.00375	1.14176	1.07275	0.9208	1.09792	1.00936
JW1573	rspA	0.98	0.94	0.96	1.12	1.25	1.18		JW1486	yddW	0.8775	0.945614	0.911557	0.989861	0.6804	0.83513
JW1573	rspA	0.98	1	0.99	0.71	1.06	0.89		JW1487	gadC	0.974783	1.01197	0.993377	1.15918	0.898333	1.02876
JW1574	ynfA	1.01	0.98	1	0.89	1.94	1.41		JW1488	gadB	0.81275	1.15632	0.984536	0.949156	1.35556	1.15236
JW1574	ynfA	0.99	1.01	1	0.97	1.14	1.05		JW1489	pqqL	0.944318	1.04872	0.996518	0.785461	0.681081	0.733271
JW1574	ynfA	0.98	0.99	0.99	0.48	0.83	0.65		JW1490	yddB	1.01652	1.03499	1.02576	1.01633	0.826667	0.921497
JW1575	ynfB	0.96	0.87	0.91	0.85	0.68	0.77		JW1492	ydeM	0.966957	1.06722	1.01709	1	0.963333	0.981667
JW1579	ynfE	0.95	0.99	0.97	0.64	0.74	0.69		JW1494	ydeO	1.02382	1.04878	1.0363	0.857812	0.600676	0.729244
JW1590	ydgD	1.03	0.84	0.93	0.96	2.02	1.49		JW1495	ydeP	0.917909	1.05611	0.98701	0.790625	0.716216	0.753421
JW1590	ydgD	0.99	1.02	1	0.99	1.19	1.09		JW1496	ydeQ	0.868932	0.961458	0.915195	0.715789	0.683333	0.699561
JW1590	ydgD	0.98	0.99	0.99	0.51	0.88	0.69		JW1497	ydeR	0.945909	1.03267	0.989288	0.751563	0.781757	0.76666
JW1594	pntB	1.1	1.21	1.15	1.45	1.51	1.48		JW1498	ydeS	0.866667	0.97	0.918333	1.06844	0.754667	0.911554
JW1594	pntB	0.99	1.02	1	0.99	1.18	1.09		JW1499	ydeT	1.06932	1.04103	1.05517	0.695035	0.968919	0.831977
JW1594	pntB	0.98	0.99	0.99	0.51	0.87	0.69		JW1500	hipA	1.10874	1.16979	1.13926	0.922807	0.828333	0.87557
JW1595	pntA	0.98	1.09	1.04	1.13	1.29	1.21		JW1501	hipB	0.834091	0.947667	0.890879	0.910937	0.78	0.845469
JW1595	pntA	0.98	1	0.99	0.77	1.09	0.93		JW1502	ydeU	1.12045	1.03333	1.07689	0.927305	1.02973	0.978517
JW1595	pntA	0.98	0.98	0.98	0.28	0.97	0.63		JW1503	ydeK	0.944681	1.034	0.98934	1.02964	0.983209	1.00643
JW1598	folM	0.88	0.93	0.9	1.14	1.34	1.24		JW1504	ydeV	0.939909	1.12822	1.03407	0.89375	0.869595	0.881672
JW1598	folM	0.98	1.01	1	0.8	1.11	0.95		JW1505	ydeW	0.89	0.97	0.93	1.0545	1.046	1.05025
JW1598	folM	0.98	0.98	0.98	0.32	0.99	0.65		JW1506	ego	1.05652	1.07919	1.06786	1.16735	0.821667	0.994507
JW1603	fumC	1.05	1.04	1.04	1.52	1.33	1.42		JW1507	lsrC	0.926667	0.96	0.943333	1.20659	1.06827	1.13743
JW1603	fumC	0.99	1.01	1	0.97	1.15	1.06		JW1508	lsrD	0.805	0.924545	0.864773	0.979721	0.868933	0.924327
JW1603	fumC	0.98	0.99	0.99	0.49	0.83	0.66		JW1509	lsrB	0.924167	0.996364	0.960265	1.13815	0.842	0.990075
JW1605	manA	0.91	0.94	0.92	1.21	1.15	1.18		JW1510	lsrF	0.8875	1.00636	0.946932	0.847909	0.8156	0.831754
JW1605	manA	0.98	1	0.99	0.7	1.06	0.88		JW1511	lsrG	1.041	1.21722	1.12911	1.00781	1.06081	1.03431
JW1606	ydgA	1.13	0.91	1.02	0.97	1.28	1.12		JW1512	tam	0.998261	1.08471	1.04149	1.31429	1.075	1.19464
JW1606	ydgA	0.98	1.08	1.03	0.57	1.11	0.84		JW1514	uxaB	1.02957	1.12523	1.0774	1.17347	0.928333	1.0509
JW1609	uidA	0.92	1.04	0.98	1.36	1.13	1.24		JW1516	yneG	0.891047	0.975701	0.933374	1.07	0.952113	1.01106
JW1609	uidA	0.99	1.01	1	0.81	1.11	0.96		JW1517	yneH	0.950833	0.97	0.960417	1.13308	0.894267	1.01367
JW1609	uidA	0.98	0.99	0.98	0.32	0.99	0.66		JW1519	yneJ	0.846667	0.932727	0.889697	0.915082	0.382267	0.648675
JW1610	uidR	0.88	0.9	0.89	1.22	1.18	1.2		JW1520	yneK	1.12279	1.01869	1.07074	1.20143	1.04648	1.12395
JW1610	uidR	0.98	1	0.99	0.74	1.08	0.91		JW1521	ydeA	0.968696	1.03683	1.00276	0.865306	0.723333	0.79432
JW1610	uidR	0.98	0.98	0.98	0.26	0.96	0.61		JW1522	marC	1.05409	1.01033	1.03221	0.965625	0.83973	0.902677
JW1611	hdhA	1.05	1.18	1.11	0.86	1.39	1.13		JW1525	marB	1.05618	1.07473	1.06545	1.2654	1.48333	1.37437
JW1611	hdhA	0.98	1.08	1.03	0.58	1.12	0.85		JW1527	ydeE	0.883333	0.992105	0.937719	1.04689	0.864533	0.955714
JW1612	malI	1.11	0.86	0.99	1.43	1.81	1.62		JW1528	ydeH	0.954818	1.12744	1.04113	0.959375	0.789865	0.87462
JW1612	malI	0.99	1.02	1	1.02	1.24	1.13		JW1529	ydeI	1.17547	0.921495	1.04848	1.00429	0.843662	0.923974
JW1612	malI	0.98	1	0.99	0.54	0.93	0.73		JW1530	ydeJ	1.1086	0.929907	1.01926	0.732857	0.722535	0.727696
JW1613	malX	1.01	1.03	1.02	1.18	1.2	1.19		JW1531	dcp	1.07982	1.21289	1.14635	1.06406	0.945405	1.00473
JW1613	malX	0.98	1	0.99	0.72	1.07	0.9		JW1532	ydfG	1.02621	1.06458	1.0454	0.763158	0.78	0.771579
JW1614	malY	1	1.06	1.03	1.14	1.39	1.26		JW1533	ydfH	0.87	0.964545	0.917273	0.978454	0.836933	0.907694
JW1614	malY	0.99	1.01	1	0.83	1.12	0.98		JW1534	ydfZ	1.06349	0.971963	1.01773	0.922857	0.943662	0.93326
JW1614	malY	0.98	0.99	0.98	0.34	1	0.67		JW1535	ydfI	0.896667	0.925455	0.911061	1.1128	0.901733	1.00727
JW1615	add	1.03	1.06	1.04	1.63	1.39	1.51		JW1536	ydfJ	0.944545	1.16167	1.05311	1.01875	0.938919	0.978834
JW1615	add	0.99	1.02	1	1	1.2	1.1		JW1537	ydfK	1.08717	1.25465	1.17091	0.812946	1.31667	1.06481
JW1615	add	0.98	0.99	0.99	0.52	0.89	0.7		JW1538	pinQ	1.02996	0.979121	1.00454	0.8602	0.95625	0.908225
JW1619	rsxA	1.22	0.93	1.08	0.88	1.47	1.17		JW1539	tfaQ	1.34372	1.03832	1.19102	1.05857	1.08873	1.07365
JW1619	rsxA	0.98	1	0.99	0.68	1.05	0.87		JW1540	stfQ	0.875	0.954545	0.914773	1.10013	1.17947	1.1398
JW1620	rsxB	1	1.04	1.02	1.43	1.31	1.37		JW1541	nohA	1.06792	1.25402	1.16097	1.22889	1.7	1.46445
JW1620	rsxB	0.99	1.01	1	0.93	1.07	1		JW1544	cspI	1.06648	1.16703	1.11676	1.259	1.175	1.217
JW1620	rsxB	0.98	0.99	0.99	0.45	0.76	0.6		JW1545	ydfP	1.01547	0.88972	0.952592	1.06	1.04225	1.05113
JW1623	rsxG	0.97	0.82	0.9	0.96	1.56	1.26		JW1546	ydfQ	0.885	0.956364	0.920682	0.922687	1.00227	0.962477
JW1623	rsxG	0.99	1.01	1	0.82	1.12	0.97		JW1547	ydfR	0.991628	0.863551	0.92759	0.88	0.849296	0.864648
JW1623	rsxG	0.98	0.99	0.98	0.34	1	0.67		JW1549	cspB	1.04026	1.1011	1.07068	1.0422	0.9625	1.00235
JW1624	rsxE	0.96	1.09	1.03	1.37	1.48	1.43		JW1550	cspF	0.983146	1.02637	1.00476	0.762	0.85625	0.809125
JW1624	rsxE	0.99	1.01	1	0.97	1.15	1.06		JW1551	ydfT	0.844167	0.881818	0.862992	0.917617	1.05227	0.984942
JW1624	rsxE	0.98	0.99	0.99	0.49	0.84	0.66		JW1553	rem	1.05482	1.18422	1.11952	1.12969	1.0673	1.09849
JW1625	nth	1.01	0.97	0.99	1.55	1.14	1.35		JW1554	hokD	0.995818	1.19056	1.09319	0.820312	0.885405	0.852859
JW1625	nth	0.99	1.01	1	0.91	1.04	0.98		JW1555	relE	0.971091	1.23244	1.10177	1.13437	0.988919	1.06165
JW1625	nth	0.98	0.99	0.98	0.43	0.73	0.58		JW1556	relB	1.04783	0.990792	1.01931	1.03878	0.85	0.944388
JW1630	pdxH	0.9	0.96	0.93	1.05	1.38	1.22		JW1557	ydfV	1.01064	1.0399	1.02527	0.871542	0.80597	0.838756
JW1630	pdxH	0.98	1	1.93	0.77	1.1	2.22		JW1558	flxA	0.941667	0.989091	0.965379	0.8327	0.598	0.71535
JW1630	pdxH	0.98	0.98	2.93	0.29	0.98	3.22		JW1559	ydfW	0.960364	1.09311	1.02674	0.942187	0.789865	0.866026
JW1632	ydhH	1.14	1	1.07	1.12	1.77	1.44		JW1560	ydfX	1.12186	0.954206	1.03803	0.831429	0.790141	0.810785
JW1632	ydhH	0.99	1.02	1	0.98	1.16	1.07		JW1561	dicC	0.998058	1.17083	1.08445	0.870175	1.03	0.950088
JW1632	ydhH	0.98	0.99	0.99	0.5	0.85	0.67		JW1563	ydfA	1.09872	0.938318	1.01852	0.904286	1.06901	0.98665
JW1633	slyB	1.05	1.15	1.1	0.97	1.4	1.18		JW1565	ydfC	0.984767	0.9	0.942384	0.721429	0.985915	0.853672
JW1633	slyB	0.98	1	0.99	0.71	1.06	0.89		JW1566	dicB	0.740167	1.13908	0.939624	0.925891	1.32778	1.12683
JW1639	ydhF	0.86	0.94	0.9	1.11	1.19	1.15		JW1567	ydfD	1.07151	0.890654	0.981083	0.677143	0.891549	0.784346
JW1639	ydhF	0.98	1	0.99	0.62	1.02	0.82		JW1568	ydfE	1.081	1.11889	1.09994	1.22188	0.727838	0.974856
JW1650	purR	1.09	1.09	1.09	1.38	1.77	1.57		JW1571	intQ	1.03464	1.02637	1.03051	1.0562	0.897917	0.977058
JW1650	purR	0.99	1.02	1	1.02	1.23	1.12		JW1572	rspB	1.05739	1.06117	1.05928	1.13556	1.09091	1.11323
JW1650	purR	0.98	1	0.99	0.53	0.92	0.72		JW1573	rspA	0.975655	0.93956	0.957608	0.6832	0.770833	0.727017
JW1651	ydhB	0.95	1.06	1	0.8	0.79	0.79		JW1574	ynfA	1.01302	0.982243	0.997633	0.58	0.711268	0.645634
JW1652	ydhC	0.9	0.98	0.94	1.61	1.16	1.39		JW1575	ynfB	0.961628	0.866355	0.913992	0.787143	1.07183	0.929487
JW1652	ydhC	0.99	1.01	1	0.95	1.11	1.03		JW1576	speG	0.984466	1.05625	1.02036	0.724561	0.913333	0.818947
JW1652	ydhC	0.98	0.99	0.99	0.47	0.79	0.63		JW1579	ynfE	0.953043	0.992634	0.972838	1.04694	0.926667	0.986803
JW1655	mdtK	0.85	0.91	0.88	1.12	1.24	1.18		JW1581	ynfG	0.910435	1.01842	0.964425	1.12245	0.905	1.01372
JW1655	mdtK	0.98	1	0.99	0.7	1.06	0.88		JW1586	dgsA	0.948502	0.989011	0.968756	1.136	0.8125	0.97425
JW1657	ydhR	0.97	0.88	0.92	0.76	1.51	1.13		JW1587	ynfL	1.13295	1.09231	1.11263	0.684397	0.898649	0.791523
JW1657	ydhR	0.98	1.07	1.03	0.6	1.13	0.86		JW1588	ynfM	0.990833	0.901818	0.946326	1.06337	0.960267	1.01182
JW1660	ydhU	1.06	1.13	1.09	0.9	1.39	1.15		JW1590	ydgD	1.03105	0.838318	0.934682	0.941429	0.795775	0.868602
JW1660	ydhU	0.98	1	0.99	0.63	1.02	0.83		JW1591	mdtI	0.852545	1.00444	0.928495	0.810937	0.788784	0.799861
JW1666	pykF	1.03	1.01	1.02	1.36	1.4	1.38		JW1592	mdtJ	0.840833	0.938182	0.889508	0.884664	0.660133	0.772399
JW1666	pykF	0.99	1.01	1	0.95	1.1	1.02		JW1593	ydgG	0.890833	0.938596	0.914715	0.931559	0.8012	0.866379
JW1666	pykF	0.98	0.99	0.99	0.46	0.79	0.63		JW1594	pntB	1.09515	1.20833	1.15174	1.19649	0.878333	1.03741
JW1668	ynhG	0.95	1.13	1.04	1.03	1.59	1.31		JW1595	pntA	0.984466	1.09271	1.03859	0.645614	0.668333	0.656974
JW1668	ynhG	0.99	1.01	2.04	0.88	0.99	2.31		JW1596	ydgH	1.0205	1.35465	1.18758	0.685741	1.09722	0.891482
JW1668	ynhG	0.98	0.99	3.04	0.4	0.68	3.31		JW1597	ydgI	0.993043	1.04052	1.01678	0.922449	0.813333	0.867891
JW1671	sufD	1.01	1.11	1.06	0.55	0.82	0.68		JW1598	folM	0.881667	0.926364	0.904015	0.949303	0.7092	0.829251
JW1672	sufC	0.95	1	0.98	1.65	1.55	1.6		JW1599	ydgC	1.14419	0.919626	1.03191	0.908571	1.19718	1.05288
JW1672	sufC	0.99	1.02	1	1.02	1.24	1.13		JW1600	rstA	1.03431	0.967477	1.0009	0.927305	0.921622	0.924463
JW1672	sufC	0.98	1	0.99	0.54	0.92	0.73		JW1601	rstB	0.942941	1.00336	0.973153	0.829787	0.964865	0.897326
JW1674	sufA	1.09	1	1.05	0.87	1.5	1.18		JW1602	tus	0.9	0.97549	0.937745	0.986166	0.979478	0.982822
JW1674	sufA	0.98	1	0.99	0.7	1.06	0.88		JW1603	fumC	1.05176	1.03682	1.04429	1.13298	1.07838	1.10568
JW1676	ydiI	0.95	1.2	1.07	1.03	1.23	1.13		JW1604	fumA	0.953529	0.941215	0.947372	0.771277	0.959459	0.865368
JW1676	ydiI	0.98	1.08	2.07	0.58	1.12	2.13		JW1605	manA	0.910435	0.936464	0.923449	0.987755	0.743333	0.865544
JW1677	ydiJ	0.91	0.95	0.93	1.05	1.23	1.14		JW1606	ydgA	1.12721	0.907477	1.01734	1.22	0.876056	1.04803
JW1677	ydiJ	0.98	1.07	1.02	0.61	1.14	0.87		JW1607	uidC	0.981273	1.02198	1.00163	0.764	0.90625	0.835125
JW1678	ydiK	0.96	1.16	1.06	0.61	0.96	0.78		JW1608	uidB	1.02	1.02026	1.02013	1.23265	1.1	1.16633
JW1683	aroD	0.88	1.12	1	1.67	2.09	1.88		JW1609	uidA	0.923478	1.0442	0.983839	1.2102	0.628333	0.919269
JW1683	aroD	0.99	1.02	2	1.03	1.25	2.88		JW1610	uidR	0.876078	0.901589	0.888834	0.652482	0.936486	0.794484
JW1683	aroD	0.98	1	3	0.55	0.94	3.88		JW1611	hdhA	1.0466	1.18021	1.11341	1.09123	0.988333	1.03978
JW1684	ydiF	0.94	0.95	0.94	1.23	1.1	1.16		JW1612	malI	1.10931	0.860935	0.985124	0.618794	1.08649	0.85264
JW1684	ydiF	0.98	1	0.99	0.66	1.04	0.85		JW1613	malX	1.01217	1.03039	1.02128	1.11837	0.923333	1.02085
JW1690	ydiT	0.88	0.89	0.89	1.47	1.26	1.36		JW1614	malY	0.99913	1.05893	1.02903	1.04286	0.835	0.938929
JW1690	ydiT	0.99	1.01	1	0.93	1.07	1		JW1615	add	1.02696	1.05525	1.0411	1.29796	1.01833	1.15815
JW1690	ydiT	0.98	0.99	0.99	0.45	0.76	0.6		JW1617	ydgT	1.10419	0.881308	0.992747	1.09571	1.00563	1.05067
JW1692	pps	1.03	1.29	1.16	1.27	1.11	1.19		JW1618	ydgK	0.999302	0.91215	0.955726	0.727143	0.987324	0.857233
JW1692	pps	0.98	1	1.34	0.72	1.07	1.19		JW1619	rsxA	1.22302	0.93271	1.07787	0.837143	0.825352	0.831247
JW1694	aroH	0.67		0.67	1.14		1.14		JW1620	rsxB	1.00435	1.04236	1.02335	1.22449	1.11833	1.17141
JW1694	aroH	0.98		0.98	0.61		0.61		JW1621	rsxC	0.980182	1.10489	1.04254	1.14688	0.985811	1.06634
JW1698	nlpC	1.08	1.13	1.1	1.32	1.42	1.37		JW1622	rsxD	1.01913	1.06354	1.04133	1.28776	1.01667	1.15221
JW1698	nlpC	0.99	1.01	1	0.93	1.08	1		JW1623	rsxG	0.968605	0.82243	0.895517	0.988571	0.978873	0.983722
JW1698	nlpC	0.98	0.99	0.99	0.45	0.76	0.61		JW1624	rsxE	0.963478	1.0884	1.02594	1.14286	0.843333	0.993095
JW1700	btuE	1.02	1.02	1.02	0.97	1.29	1.13		JW1625	nth	1.01217	0.971455	0.991814	1.1	0.946667	1.02333
JW1700	btuE	0.98	1.08	1.03	0.58	1.12	0.85		JW1626	ydgR	1.23616	0.947664	1.09191	0.928571	0.915493	0.922032
JW1705	pheM	1.04	1.1	1.07	1.87	0.72	1.3		JW1627	gst	1.03617	1.0254	1.03079	1.09289	0.95709	1.02499
JW1705	pheM	0.99	1.01	1	0.87	0.97	0.92		JW1628	pdxY	1.01456	1.10938	1.06197	1.01579	0.748333	0.882061
JW1705	pheM	0.98	0.99	0.98	0.39	0.66	0.52		JW1630	pdxH	0.900417	0.95814	0.929278	1.33583	2.00833	1.67208
JW1713	ydiZ	1.02	1.07	1.04	1.19	1.06	1.12		JW1631	ydhA	0.976512	0.949533	0.963022	0.69	0.916901	0.803451
JW1713	ydiZ	0.98	1.08	1.03	0.57	1.11	0.84		JW1632	ydhH	1.14256	0.999065	1.07081	0.954286	0.940845	0.947565
JW1716	yniC	0.95	0.96	0.95	1.64	1.13	1.38		JW1633	slyB	1.0466	1.15104	1.09882	0.707018	0.586667	0.646842
JW1716	yniC	0.99	1.01	1	0.95	1.11	1.03		JW1635	ydhI	1.01489	1.0865	1.0507	0.996047	0.958955	0.977501
JW1716	yniC	0.98	0.99	0.99	0.47	0.79	0.63		JW1636	ydhJ	0.8925	0.958772	0.925636	0.910013	0.808267	0.85914
JW1720	cedA	1	1.07	1.04	0.93	0.55	0.74		JW1637	ydhK	1.16988	0.845794	1.00784	0.831429	1.09296	0.962193
JW1721	katE	0.98	1.09	1.04	0.77	0.82	0.79		JW1638	sodC	0.997872	0.9854	0.991636	0.970356	0.811567	0.890961
JW1722	chbG	0.9	0.95	0.92	0.95	1.83	1.39		JW1639	ydhF	0.860833	0.943636	0.902235	0.860583	0.7724	0.816492
JW1722	chbG	0.99	1.01	1	0.95	1.11	1.03		JW1642	nemA	1.02903	1.05934	1.04418	0.7928	0.897917	0.845358
JW1722	chbG	0.98	0.99	0.99	0.47	0.8	0.63		JW1643	gloA	1.04369	1.0875	1.06559	0.747368	0.713333	0.730351
JW1723	chbF	0.96	0.95	0.95	1.5	1.16	1.33		JW1644	rnt	0.984091	1.00897	0.996533	0.648936	0.67973	0.664333
JW1723	chbF	0.99	1.01	1	0.91	1.03	0.97		JW1645	lhr	1.05455	1.0141	1.03432	0.705674	0.912162	0.808918
JW1723	chbF	0.98	0.99	0.98	0.42	0.72	0.57		JW1646	ydhD	0.785833	0.920175	0.853004	0.774398	0.817333	0.795866
JW1726	chbC	0.83	1	0.92	1.02	1.21	1.12		JW1648	sodB	1.04894	0.9619	1.00542	0.956522	0.945896	0.951209
JW1726	chbC	0.98	1.09	1.03	0.55	1.1	0.82		JW1649	ydhP	0.883333	0.924545	0.903939	0.988593	0.8956	0.942097
JW1728	osmE	0.93	1.12	1.02	0.93	0.7	0.81		JW1650	purR	1.09078	1.08701	1.0889	0.601064	0.964865	0.782964
JW1731	ydjR	0.92	1.28	1.1	1.45	1.57	1.51		JW1651	ydhB	0.951304	1.05631	1.00381	0.915556	0.984848	0.950202
JW1731	ydjR	0.99	1.02	2.1	1	1.2	2.51		JW1652	ydhC	0.898333	0.97807	0.938202	0.793409	0.724267	0.758838
JW1731	ydjR	0.98	0.99	3.1	0.52	0.89	3.51		JW1653	cfa	1.10194	1.175	1.13847	0.975439	0.913333	0.944386
JW1732	spy	0.9	0.98	0.94	1.07	1.32	1.2		JW1655	mdtK	0.845	0.907895	0.876447	0.737643	0.6732	0.705421
JW1732	spy	0.98	1	0.99	0.74	1.08	0.91		JW1656	ydhQ	0.961833	1.18256	1.0722	0.982739	0.841667	0.912203
JW1733	astE	0.88	0.95	0.92	0.79	0.56	0.67		JW1657	ydhR	0.967093	0.876636	0.921864	0.995714	0.925352	0.960533
JW1734	astB	1	1.07	1.04	1.51	1.07	1.29		JW1658	ydhS	0.855233	0.823364	0.839299	1.06857	0.995775	1.03217
JW1734	astB	0.99	1.01	1	0.86	0.95	0.91		JW1659	ydhT	1.22907	0.968224	1.09865	0.77	1.09296	0.931479
JW1734	astB	0.98	0.99	0.98	0.38	0.64	0.51		JW1660	ydhU	1.05728	1.12813	1.0927	1.10877	0.956667	1.03272
JW1736	astA	0.99	1.06	1.03	1.34	0.95	1.14		JW1662	ydhW	1.21163	0.960748	1.08619	0.88	1.16479	1.02239
JW1736	astA	0.98	1	0.99	0.62	1.17	0.89		JW1664	ydhY	0.895833	0.916667	0.90625	0.670469	0.526133	0.598301
JW1737	astC	0.79	0.96	0.87	0.63	1.01	0.82		JW1665	ydhZ	1.04664	1.21733	1.13198	1.11719	0.990405	1.0538
JW1738	xthA	0.97	1.04	1.01	1.7	1.13	1.42		JW1666	pykF	1.02755	1.00636	1.01695	0.909574	0.945946	0.92776
JW1738	xthA	0.99	1.01	1	0.97	1.14	1.06		JW1667	lpp	0.911702	0.9817	0.946701	0.598814	0.330224	0.464519
JW1738	xthA	0.98	0.99	0.99	0.49	0.83	0.66		JW1668	ynhG	0.953909	1.12622	1.04007	0.851562	0.755676	0.803619
JW1741	ydjZ	0.96	0.96	0.96	1.06	1.53	1.3		JW1669	sufE	1.13523	0.95514	1.04519	0.704286	0.801408	0.752847
JW1741	ydjZ	0.99	1.01	1	0.87	0.97	0.92		JW1670	sufS	1.01779	0.981319	0.999554	0.8226	0.852083	0.837342
JW1741	ydjZ	0.98	0.99	0.98	0.39	0.66	0.53		JW1671	sufD	1.01264	1.109	1.06082	0.984375	0.864865	0.92462
JW1748	nudG	1.04	1.04	1.04	1.38	1.15	1.26		JW1672	sufC	0.954167	1	0.977083	1.23574	1.17	1.20287
JW1748	nudG	0.99	1.01	1	0.83	1.12	0.98		JW1674	sufA	1.09023	1	1.04512	0.747143	0.73662	0.741881
JW1748	nudG	0.98	0.99	0.98	0.35	1.01	0.68		JW1675	ydiH	1.1393	0.981308	1.06031	0.897143	0.93662	0.916881
JW1752	topB	1.06	1.16	1.11	1.26	1.16	1.21		JW1676	ydiI	0.948818	1.19644	1.07263	0.85625	0.923378	0.889814
JW1752	topB	0.98	1	0.99	0.76	1.09	0.92		JW1677	ydiJ	0.91	0.950909	0.930455	1.04689	1.02133	1.03411
JW1752	topB	0.98	0.98	0.98	0.28	0.97	0.62		JW1678	ydiK	0.963091	1.16144	1.06227	1.07969	0.97473	1.02721
JW1753	selD	0.98	1.07	1.03	1.78	1.44	1.61		JW1680	ydiM	0.915833	0.971053	0.943443	0.937896	0.9104	0.924148
JW1753	selD	0.99	1.02	1	1.02	1.24	1.13		JW1682	ydiB	0.885833	0.95614	0.920987	1.01521	0.5472	0.781205
JW1753	selD	0.98	1	0.99	0.54	0.93	0.73		JW1683	aroD	0.875417	1.12299	0.999203	1.02683	1.41389	1.22036
JW1755	sppA	0.98	0.97	0.98	1.51	1.23	1.37		JW1684	ydiF	0.939167	0.95	0.944583	1.04183	0.938	0.989913
JW1755	sppA	0.99	1.01	1	0.93	1.08	1.01		JW1686	ydiP	0.929167	0.991228	0.960197	0.865653	0.96	0.912826
JW1755	sppA	0.98	0.99	0.99	0.45	0.77	0.61		JW1688	ydiR	0.91	0.914545	0.912273	0.965779	0.778	0.87189
JW1757	pncA	0.97	0.95	0.96	1.4	1.04	1.22		JW1689	ydiS	0.868333	0.929091	0.898712	0.903676	0.7048	0.804238
JW1757	pncA	0.98	1	0.99	0.78	1.1	0.94		JW1690	ydiT	0.883333	0.894545	0.888939	1.03295	0.786	0.909477
JW1757	pncA	0.98	0.98	0.98	0.29	0.98	0.63		JW1692	pps	1.02775	1.29195	1.15985	1.02251	1.51667	1.26959
JW1758	ydjE	0.94	1.03	0.98	1.42	1.01	1.21		JW1693	ydiA	1.05325	1.11163	1.08244	0.632083	0.797222	0.714652
JW1758	ydjE	0.98	1	0.99	0.77	1.09	0.93		JW1694	aroH	0.670874		0.670874	1.05088	0.91	0.980439
JW1758	ydjE	0.98	0.98	0.98	0.28	0.97	0.63		JW1695	ydiE	0.957907	0.727103	0.842505	0.671429	0.998592	0.83501
JW1759	ydjF	0.92	0.97	0.95	1.05	1.31	1.18		JW1696	ydiU	1.09093	0.988785	1.03986	0.92	0.907042	0.913521
JW1759	ydjF	0.98	1	0.99	0.7	1.06	0.88		JW1697	ydiV	1.08047	0.958879	1.01967	0.971429	1	0.985714
JW1760	ydjG	0.91	0.92	0.91	1.24	1.18	1.21		JW1698	nlpC	1.07767	1.12813	1.1029	0.712281	0.565	0.63864
JW1760	ydjG	0.98	1	0.99	0.76	1.09	0.92		JW1699	btuD	1.01652	0.998158	1.00734	0.867347	0.721667	0.794507
JW1760	ydjG	0.98	0.98	0.98	0.28	0.97	0.62		JW1700	btuE	1.02174	1.0221	1.02192	1.01837	0.983333	1.00085
JW1765	ydjL	1.06	0.92	0.99	0.65	0.81	0.73		JW1701	btuC	0.96	1.05433	1.00716	0.920408	0.716667	0.818537
JW1766	yeaC	0.96	0.93	0.95	1.1	1.29	1.19		JW1702	ihfA	0.851176	0.979252	0.915214	0.52305	1.03784	0.780444
JW1766	yeaC	0.98	1	0.99	0.73	1.07	0.9		JW1705	pheM	1.0412	1.1044	1.0728	0.9304	1.13333	1.03187
JW1769	yeaD	0.94	1.12	1.03	0.64	0.95	0.79		JW1707	rpmI	0.766957	0.979742	0.873349	0.910204	0.865	0.887602
JW1771	mipA	0.88	0.99	0.94	0.94	0.65	0.79		JW1710	arpB	1.03277	1.08242	1.05759	0.9314	1.0875	1.00945
JW1773	yeaH	0.95	1.16	1.06	0.68	0.91	0.79		JW1711	ydiY	1.04744	0.941121	0.994282	1.00714	1.07606	1.0416
JW1778	yeaL	1.19	0.97	1.08	0.65	0.9	0.77		JW1713	ydiZ	1.01702	1.067	1.04201	1.11462	0.875	0.994812
JW1781	yeaO	1.11	0.91	1.01	1.2	1.28	1.24		JW1714	yniA	1.01035	0.919626	0.964988	1.04143	0.933803	0.987616
JW1781	yeaO	0.98	1.01	1	0.8	1.11	0.95		JW1715	yniB	1.05849	0.98785	1.02317	1.02857	0.96338	0.995976
JW1781	yeaO	0.98	0.98	0.98	0.31	0.99	0.65		JW1716	yniC	0.9475	0.957018	0.952259	0.894804	0.650267	0.772535
JW1784	yeaQ	1.05	1.2	1.13	0.61	0.99	0.8		JW1718	ydjN	1.01043	1.04512	1.02778	1.1898	0.945	1.0674
JW1787	yeaS	0.94	0.99	0.96	1.28	1.09	1.18		JW1719	ydjO	1.00957	1.1126	1.06109	0.8083	0.841418	0.824859
JW1787	yeaS	0.98	1	0.99	0.71	1.06	0.89		JW1720	cedA	1.00485	1.07292	1.03889	0.889474	0.878333	0.883904
JW1789	yeaU	0.76	0.82	0.79	0.99	0.7	0.84		JW1721	katE	0.981553	1.09062	1.03609	0.95614	0.805	0.88057
JW1792	yeaX	0.98	1.02	1	1.87	1.49	1.68		JW1722	chbG	0.902442	0.946729	0.924585	0.937143	0.867606	0.902374
JW1792	yeaX	0.99	1.02	1	1.03	1.25	1.14		JW1723	chbF	0.96	0.947514	0.953757	1.20816	0.815	1.01158
JW1792	yeaX	0.98	1	0.99	0.54	0.94	0.74		JW1724	chbR	0.912941	1.02813	0.970536	0.70922	1.22297	0.966096
JW1793	rnd	0.99	1.03	1.01	1.36	1.43	1.4		JW1725	chbA	1.02783	1.06354	1.04568	1.14694	0.785	0.965969
JW1793	rnd	0.99	1.01	1	0.96	1.12	1.04		JW1726	chbC	0.834783	1	0.917391	0.910204	0.825	0.867602
JW1793	rnd	0.98	0.99	0.99	0.47	0.81	0.64		JW1727	chbB	0.992174	1.03591	1.01404	0.895918	0.646667	0.771293
JW1794	fadD	1.06	1.02	1.04	1.04	0.67	0.85		JW1728	osmE	0.926214	1.11771	1.02196	0.77193	0.891667	0.831798
JW1801	pabB	0.87	1.08	0.97	1.04	0.65	0.85		JW1730	ydjQ	1.05391	1.01845	1.03618	1.00889	0.974242	0.991566
JW1802	yeaB	0.93	0.98	0.96	1.34	1.16	1.25		JW1731	ydjR	0.91775	1.28488	1.10132	0.878987	1.26667	1.07283
JW1802	yeaB	0.99	1.01	1	0.82	1.12	0.97		JW1732	spy	0.901667	0.977273	0.93947	0.808619	0.8116	0.810109
JW1802	yeaB	0.98	0.99	0.98	0.33	1	0.67		JW1733	astE	0.884466	0.948958	0.916712	0.833333	0.8	0.816667
JW1803	sdaA	0.99	0.98	0.99	0.85	0.83	0.84		JW1734	astB	0.999029	1.07187	1.03545	0.7	0.498333	0.599167
JW1804	yoaD	0.95	1.13	1.04	0.61	0.97	0.79		JW1736	astA	0.992233	1.06458	1.02841	0.836842	0.836667	0.836754
JW1807	manY	1.03	1.13	1.08	0.59	0.99	0.79		JW1737	astC	0.788364	0.956222	0.872293	0.876563	0.926757	0.90166
JW1808	manZ	1.04	1.05	1.04	0.93	1.33	1.13		JW1738	xthA	0.973913	1.03867	1.00629	1.11837	1.01167	1.06502
JW1808	manZ	0.98	1.08	1.03	0.58	1.12	0.85		JW1739	ydjX	0.746667	0.908182	0.827424	0.922687	0.962667	0.942677
JW1813	yobF	0.98	1.2	1.09	1.22	1.04	1.13		JW1741	ydjZ	0.9575	0.958182	0.957841	1.12674	1.02613	1.07644
JW1813	yobF	0.98	1.07	2.09	0.59	1.13	2.13		JW1742	ynjA	1.0266	1.0161	1.02135	0.849802	1.01679	0.933297
JW1815	yobG	1.08	1.05	1.06	2.32	1.76	2.04		JW1747	ynjF	0.875	0.877193	0.876096	0.785805	0.693067	0.739436
JW1815	yobG	0.99	1.02	1	1.03	1.26	1.14		JW1748	nudG	1.03739	1.03959	1.03849	1.44694	1.04833	1.24764
JW1815	yobG	0.98	1	0.99	0.55	0.95	0.75		JW1749	ynjH	1.36186	0.952336	1.1571	0.944286	0.86338	0.903833
JW1818	htpX	1.08	1.06	1.07	1.61	1.26	1.43		JW1750	gdhA	0.985917	1.31744	1.15168	1.1364	1.56667	1.35153
JW1818	htpX	0.99	1.01	1	0.98	1.15	1.06		JW1752	topB	1.06337	1.16275	1.11306	1.10079	0.958955	1.02987
JW1818	htpX	0.98	0.99	0.99	0.49	0.84	0.67		JW1753	selD	0.98087	1.0709	1.02589	0.873469	0.753333	0.813401
JW1819	prc	0.61	0.76	0.68	0.28	0.37	0.32		JW1754	ydjA	0.949535	0.892523	0.921029	0.711429	0.701408	0.706419
JW1821	yebR	1.17	0.92	1.04	0.96	1.47	1.22		JW1755	sppA	0.982955	0.974359	0.978657	0.741135	0.82973	0.785432
JW1821	yebR	0.98	1	0.99	0.77	1.09	0.93		JW1756	ansA	1.05922	1.15521	1.10722	0.868421	0.768333	0.818377
JW1821	yebR	0.98	0.98	0.98	0.28	0.97	0.63		JW1757	pncA	0.965	0.952632	0.958816	1.04816	0.814533	0.931348
JW1827	pphA	0.97	1.03	1	1.33	1.03	1.18		JW1758	ydjE	0.937391	1.0267	0.982047	0.773469	0.653333	0.713401
JW1827	pphA	0.98	1	0.99	0.7	1.06	0.88		JW1759	ydjF	0.924167	0.974545	0.949356	1.03169	0.899067	0.965376
JW1831	holE	0.86	0.66	0.76	0.67	0.98	0.82		JW1760	ydjG	0.906667	0.919091	0.912879	0.941698	0.780133	0.860916
JW1832	yobB	1.18	1.1	1.14	0.98	1.74	1.36		JW1762	ydjI	1.08593	0.994393	1.04016	0.755714	0.74507	0.750392
JW1832	yobB	0.99	1.01	1	0.92	1.06	0.99		JW1763	ydjJ	0.894167	0.958182	0.926174	1.02535	0.8476	0.936474
JW1832	yobB	0.98	0.99	0.98	0.44	0.75	0.59		JW1765	ydjL	1.06337	0.923529	0.993448	0.841897	0.789179	0.815538
JW1833	exoX	0.94	1.02	0.98	1.81	1.23	1.52		JW1766	yeaC	0.961628	0.928972	0.9453	0.968571	0.867606	0.918089
JW1833	exoX	0.99	1.02	1	1	1.21	1.1		JW1767	yeaA	1.14244	1.07944	1.11094	0.702857	0.692958	0.697907
JW1833	exoX	0.98	1	0.99	0.52	0.89	0.71		JW1769	yeaD	0.935727	1.11733	1.02653	0.85	0.621486	0.735743
JW1834	ptrB	1.05	1.12	1.08	1.5	1.13	1.31		JW1770	yeaE	0.829167	0.930909	0.880038	0.951838	0.7828	0.867319
JW1834	ptrB	0.99	1.01	1	0.89	1	0.95		JW1771	mipA	0.879545	0.994872	0.937209	0.679078	0.658108	0.668593
JW1834	ptrB	0.98	0.99	0.98	0.41	0.69	0.55		JW1772	yeaG	1.00319	1.0171	1.01015	0.956522	1.02612	0.991321
JW1836	yebF	0.82	0.98	0.9	1.15	1.12	1.14		JW1773	yeaH	0.951091	1.163	1.05705	0.901563	0.827838	0.8647
JW1836	yebF	0.98	1.07	1.02	0.61	1.14	0.87		JW1774	yeaI	0.970833	0.916667	0.94375	0.948035	0.830267	0.889151
JW1838	purT	0.99	1.19	1.09	1.17	1.43	1.3		JW1776	yeaK	1.18035	1.01589	1.09812	1	0.919718	0.959859
JW1838	purT	0.99	1.01	2.09	0.87	0.97	2.3		JW1778	yeaL	1.18756	0.965421	1.07649	0.792857	0.911268	0.852062
JW1838	purT	0.98	0.99	3.09	0.39	0.66	3.3		JW1779	yeaM	0.875833	0.934545	0.905189	1.02281	0.866133	0.944474
JW1840	edd	1	1.02	1.01	1.38	0.98	1.18		JW1780	yeaN	1.00609	1.07961	1.04285	1.19111	0.990909	1.09101
JW1840	edd	0.98	1	0.99	0.69	1.06	0.88		JW1781	yeaO	1.11233	0.909346	1.01084	0.735714	0.86338	0.799547
JW1841	zwf	1.05	0.95	1	1.27	1.18	1.23		JW1782	yoaF	1.05081	0.814019	0.932416	0.88	1.05634	0.968169
JW1841	zwf	0.98	1.01	0.99	0.78	1.1	0.94		JW1784	yeaQ	1.05318	1.20178	1.12748	0.773438	0.883514	0.828476
JW1841	zwf	0.98	0.98	0.98	0.3	0.98	0.64		JW1785	yoaG	0.957833	1.25	1.10392	0.794934	1.63333	1.21413
JW1842	yebK	0.93	1.02	0.97	1.26	1.55	1.41		JW1786	yeaR	1.10058	0.953271	1.02693	1.11	1.26056	1.18528
JW1842	yebK	0.99	1.01	1	0.96	1.13	1.05		JW1787	yeaS	0.939167	0.987273	0.96322	1.02535	0.9712	0.998274
JW1842	yebK	0.98	0.99	0.99	0.48	0.82	0.65		JW1788	yeaT	1.05795	1.02436	1.04116	0.842199	0.912162	0.87718
JW1843	pykA	0.94	0.95	0.94	0.96	1.38	1.17		JW1789	yeaU	0.761165	0.816667	0.788916	0.696491	0.76	0.728246
JW1843	pykA	0.98	1	0.99	0.67	1.05	0.86		JW1792	yeaX	0.983478	1.02118	1.00233	1.03673	0.723333	0.880034
JW1844	lpxM	1.13	1.15	1.14	0.68	0.48	0.58		JW1793	rnd	0.988696	1.02855	1.00862	0.84898	0.868333	0.858656
JW1847	znuC	1.01	1.16	1.09	1.16	1.12	1.14		JW1794	fadD	1.05745	1.0178	1.03762	1.09684	1.13246	1.11465
JW1847	znuC	0.98	1.07	0.81	0.61	1.14	1.14		JW1795	yeaY	1.07386	1.04872	1.06129	0.762411	0.835135	0.798773
JW1848	znuB	1.05	1.08	1.06	1.03	0.5	0.76		JW1797	yoaA	1.07386	0.99359	1.03373	0.602837	0.985135	0.793986
JW1849	ruvB	0.82	0.94	0.88	1.25	1.13	1.19		JW1800	yoaH	1.15419	0.866355	1.01027	0.7	0.807042	0.753521
JW1849	ruvB	0.98	1	0.99	0.73	1.07	0.9		JW1801	pabB	0.86699	1.08229	0.974641	0.796491	0.723333	0.759912
JW1850	ruvA	1.02	1.1	1.06	0.76	0.71	0.73		JW1802	yeaB	0.934167	0.982456	0.958311	0.920152	0.8504	0.885276
JW1852	ruvC	0.83	0.99	0.91	0.4	0.57	0.48		JW1803	sdaA	0.991262	0.98125	0.986256	0.887719	0.63	0.75886
JW1854	nudB	1.06	1.03	1.05	0.22	0.52	0.37		JW1804	yoaD	0.953545	1.13089	1.04222	0.957812	0.732568	0.84519
JW1859	yecO	0.89	0.99	0.94	1.49	1.17	1.33		JW1805	yoaE	0.940833	0.937719	0.939276	0.859316	0.9176	0.888458
JW1859	yecO	0.99	1.01	1	0.9	1.02	0.96		JW1806	manX	0.942609	0.983425	0.963017	0.714286	0.751667	0.732976
JW1859	yecO	0.98	0.99	0.98	0.42	0.71	0.56		JW1807	manY	1.03373	1.134	1.08386	0.957812	0.882297	0.920055
JW1862	torY	1	1.03	1.02	1.26	0.99	1.12		JW1808	manZ	1.03826	1.04696	1.04261	1.03673	0.855	0.945867
JW1862	torY	0.98	1.08	1.03	0.57	1.11	0.84		JW1809	yobD	1.13372	0.921495	1.02761	0.807143	0.929577	0.86836
JW1868	flhA	1.03	0.9	0.97	0.75	0.75	0.75		JW1811	rrmA	0.966957	1.04236	1.00466	0.906122	0.86	0.883061
JW1870	cheZ	0.91	0.99	0.95	0.94	0.74	0.84		JW1812	cspC	0.835206	1.03407	0.934636	0.7674	0.927083	0.847242
JW1871	cheY	1.03	1.01	1.02	1.14	1.25	1.2		JW1813	yobF	0.979364	1.19756	1.08846	1.01562	0.748108	0.881867
JW1871	cheY	0.98	1	0.99	0.73	1.08	0.9		JW1814	yebO	1.07047	0.931776	1.00112	0.934286	1.00141	0.967847
JW1872	cheB	0.99	0.99	0.99	1.28	1.13	1.2		JW1815	yobG	1.0766	1.0534	1.065	1.17787	0.964552	1.07121
JW1872	cheB	0.98	1	0.99	0.75	1.08	0.92		JW1816	kdgR	0.906957	1.04604	0.976499	1.19592	0.953333	1.07463
JW1872	cheB	0.98	0.98	0.98	0.26	0.96	0.61		JW1818	htpX	1.07841	1.06026	1.06933	0.804965	0.793243	0.799104
JW1874	tap	1	1.05	1.03	0.87	0.68	0.78		JW1819	prc	0.610833	0.758621	0.684727	0.207317	0.225	0.216159
JW1875	tar	0.89	0.96	0.92	1.09	1.41	1.25		JW1821	yebR	1.17105	0.916822	1.04393	0.775714	0.764789	0.770252
JW1875	tar	0.99	1.01	1	0.81	1.11	0.96		JW1822	yebS	1.00783	1.0301	1.01896	1.13111	1.00455	1.06783
JW1875	tar	0.98	0.99	0.98	0.33	0.99	0.66		JW1823	yebT	0.893333	0.97	0.931667	0.887199	0.881067	0.884133
JW1876	cheW	1.12	1.19	1.15	1.13	1.25	1.19		JW1827	pphA	0.968085	1.028	0.998043	0.855731	0.761194	0.808463
JW1876	cheW	0.98	1	0.99	0.73	1.07	0.9		JW1828	yebY	1.05616	0.870093	0.963128	0.9	1.17183	1.03592
JW1879	motA	1.03	1.12	1.08	1.7	1.17	1.44		JW1829	yebZ	1.01477	0.978505	0.996636	0.917143	1.05352	0.985332
JW1879	motA	0.99	1.01	1	0.98	1.16	1.07		JW1830	yobA	1.07409	1.13222	1.10316	0.96875	0.846081	0.907416
JW1879	motA	0.98	0.99	0.99	0.49	0.84	0.67		JW1831	holE	0.862376	0.662745	0.762561	1.05731	1.15672	1.10701
JW1886	otsB	0.99	1.14	1.07	0.92	1.57	1.24		JW1832	yobB	1.1786	1.10374	1.14117	1.06714	0.961972	1.01456
JW1886	otsB	0.99	1.01	1	0.8	1.11	0.96		JW1833	exoX	0.94087	1.0221	0.981485	1.02041	0.803333	0.911871
JW1886	otsB	0.98	0.99	0.98	0.32	0.99	0.66		JW1834	ptrB	1.04886	1.11795	1.08341	0.75	0.862162	0.806081
JW1888	araG	0.94	1.07	1	1.33	1	1.17		JW1835	yebE	1.00291	0.923364	0.963136	0.917143	0.729577	0.82336
JW1888	araG	0.98	1	0.99	0.67	1.04	0.85		JW1836	yebF	0.820833	0.980909	0.900871	1.0076	1.02093	1.01427
JW1891	yecJ	1.06	0.91	0.98	1.07	1.68	1.38		JW1837	yebG	1.35895	0.993458	1.17621	0.767143	0.901408	0.834276
JW1891	yecJ	0.99	1.01	1	0.94	1.1	1.02		JW1838	purT	0.99075	1.1907	1.09072	0.731895	1.35556	1.04373
JW1891	yecJ	0.98	0.99	0.99	0.46	0.78	0.62		JW1839	eda	0.905217	1.00276	0.95399	1.0102	1.01	1.0101
JW1892	yecR	1.56	1.03	1.29	1.04	1.85	1.44		JW1840	edd	0.998261	1.01657	1.00742	1.1	0.833333	0.966667
JW1892	yecR	0.99	1.02	1	0.98	1.16	1.07		JW1841	zwf	1.0499	0.950187	1.00004	0.925532	0.82973	0.877631
JW1892	yecR	0.98	0.99	0.99	0.5	0.85	0.67		JW1842	yebK	0.93	1.01818	0.974091	1.11153	0.707733	0.909633
JW1893	ftn	1	1.01	1	1.64	0.97	1.3		JW1843	pykA	0.937843	0.946075	0.941959	0.77305	0.837838	0.805444
JW1893	ftn	0.99	1.01	1	0.88	0.98	0.93		JW1844	lpxM	1.12913	1.14583	1.13748	0.749123	0.583333	0.666228
JW1893	ftn	0.98	0.99	0.98	0.4	0.67	0.53		JW1847	znuC	1.01283	1.1593	1.08607	1.16923	1.64167	1.40545
JW1895	tyrP	1.01	1.07	1.04	1.54	1.15	1.35		JW1848	znuB	1.04609	1.08287	1.06448	0.753061	0.831667	0.792364
JW1895	tyrP	0.99	1.01	1	0.92	1.05	0.98		JW1849	ruvB	0.8225	0.94	0.88125	0.920152	0.8356	0.877876
JW1895	tyrP	0.98	0.99	0.98	0.43	0.73	0.58		JW1850	ruvA	1.02178	1.10098	1.06138	1.11858	1.09142	1.105
JW1900	yecF	1.24	1.01	1.13	0.94	1.31	1.12		JW1852	ruvC	0.834653	0.986275	0.910464	0.77668	0.781716	0.779198
JW1900	yecF	0.98	1.08	1.03	0.57	1.11	0.84		JW1853	yebC	1.11093	0.966355	1.03864	0.725714	0.715493	0.720604
JW1902	yecC	1.04	1.2	1.12	0.63	0.99	0.81		JW1854	nudB	1.06436	1.03235	1.04835	1.08696	1.12873	1.10784
JW1903	yecS	0.93	1.05	0.99	1.2	1.32	1.26		JW1857	yecE	0.952442	0.868224	0.910333	0.957143	0.925352	0.941247
JW1903	yecS	0.99	1.01	1	0.83	1.12	0.98		JW1859	yecO	0.8925	0.994545	0.943523	1.02155	0.847467	0.934506
JW1903	yecS	0.98	0.99	0.98	0.35	1	0.67		JW1860	yecP	0.939167	0.962727	0.950947	0.901141	0.730667	0.815904
JW1905	fliY	1.11	1.21	1.16	1.58	1.61	1.6		JW1861	torZ	0.851304	1.0267	0.939004	0.830612	0.698333	0.764473
JW1905	fliY	0.99	1.02	1	1.02	1.23	1.13		JW1862	torY	1	1.03039	1.01519	0.840816	0.806667	0.823741
JW1905	fliY	0.98	1	0.99	0.54	0.92	0.73		JW1863	cutC	0.951304	1.04604	0.998672	0.891837	0.87	0.880918
JW1908	fliC	1.03	1.11	1.07	0.69	0.87	0.78		JW1867	flhE	1.00727	0.831556	0.919414	0.867188	0.904189	0.885688
JW1909	fliD	1.07	1.14	1.1	0.96	1.39	1.18		JW1868	flhA	1.03301	0.901042	0.967026	0.847368	0.801667	0.824518
JW1909	fliD	0.98	1	0.99	0.69	1.05	0.87		JW1869	flhB	0.890291	1.00313	0.946708	0.919298	0.771667	0.845482
JW1910	fliS	0.65	1.12	0.88	0.8	0.35	0.58		JW1870	cheZ	0.914783	0.992634	0.953708	1.03061	0.785	0.907806
JW1911	fliT	1	1.14	1.07	0.98	0.64	0.81		JW1871	cheY	1.03363	1.01084	1.02223	0.840426	0.92027	0.880348
JW1912	amyA	1.02	1.05	1.03	1.51	1.04	1.28		JW1872	cheB	0.99402	0.988505	0.991262	0.843972	0.748649	0.79631
JW1912	amyA	0.99	1.01	1	0.85	1.13	0.99		JW1873	cheR	1.09029	1.08229	1.08629	0.821053	1.005	0.913026
JW1912	amyA	0.98	0.99	0.98	0.36	1.01	0.69		JW1874	tap	1.00455	1.04872	1.02663	0.675532	0.801351	0.738442
JW1914	yedE	1.15	1	1.07	0.89	1.53	1.21		JW1875	tar	0.890833	0.955455	0.923144	0.833967	0.956533	0.89525
JW1914	yedE	0.98	1	0.99	0.76	1.09	0.92		JW1876	cheW	1.12039	1.18958	1.15499	0.95614	0.793333	0.874737
JW1914	yedE	0.98	0.98	0.98	0.28	0.97	0.62		JW1877	cheA	0.946373	0.990841	0.968607	0.843972	0.785135	0.814553
JW1915	yedF	0.94	0.94	0.94	1.2	1.14	1.17		JW1878	motB	1.0068	1.08542	1.04611	0.910526	0.965	0.937763
JW1915	yedF	0.98	1	0.99	0.68	1.05	0.86		JW1879	motA	1.03495	1.12396	1.07945	1.02456	0.926667	0.975614
JW1916	yedK	1.1	0.93	1.01	0.8	1.83	1.31		JW1880	flhC	1.06505	1.1625	1.11377	0.880702	0.686667	0.783684
JW1916	yedK	0.99	1.01	1	0.89	1	0.94		JW1881	flhD	1.01736	1.04267	1.03002	1	0.926892	0.963446
JW1916	yedK	0.98	0.99	0.98	0.41	0.69	0.55		JW1884	yecG	0.930712	1.04835	0.989532	0.8622	0.845833	0.854017
JW1917	yedL	0.85	0.94	0.89	1.32	1.17	1.25		JW1886	otsB	0.991262	1.14167	1.06646	0.715789	0.676667	0.696228
JW1917	yedL	0.99	1.01	1	0.81	1.11	0.96		JW1887	araH	0.917391	1.02118	0.969285	1.04286	0.838333	0.940595
JW1917	yedL	0.98	0.99	0.98	0.32	0.99	0.66		JW1888	araG	0.942609	1.0663	1.00445	0.92449	0.821667	0.873078
JW1920	yedM	1.01	1.02	1.02	0.72	0.84	0.78		JW1889	araF	0.992174	1.03867	1.01542	0.873469	0.793333	0.833401
JW1921	fliE	1.04	1.16	1.1	0.79	0.85	0.82		JW1890	yecI	0.9075	0.99	0.94875	0.988593	0.981333	0.984963
JW1925	fliI	1.03	1.1	1.06	1.21	1.51	1.36		JW1891	yecJ	1.05535	0.911215	0.983282	0.914286	1.05493	0.984608
JW1925	fliI	0.99	1.01	1	0.93	1.06	0.99		JW1892	yecR	1.55802	1.03084	1.29443	0.93	0.892958	0.911479
JW1925	fliI	0.98	0.99	0.98	0.44	0.75	0.6		JW1893	ftn	1	1.00829	1.00414	1.06939	0.815	0.942194
JW1926	fliJ	1	1.05	1.03	1.71	1.33	1.52		JW1894	yecH	1.03616	0.966355	1.00126	1.06571	0.940845	1.00328
JW1926	fliJ	0.99	1.02	1	1	1.21	1.11		JW1895	tyrP	1.00696	1.0663	1.03663	1.19388	1.085	1.13944
JW1926	fliJ	0.98	1	0.99	0.52	0.9	0.71		JW1896	yecA	0.92	1.00909	0.964545	0.969582	0.780667	0.875124
JW1927	fliK	1.04	1.11	1.07	0.89	1.5	1.19		JW1898	uvrC	0.948696	1.0884	1.01855	1.17143	0.98	1.07571
JW1927	fliK	0.98	1	0.99	0.73	1.08	0.9		JW1899	uvrY	0.997647	1.00009	0.99887	0.937943	0.818919	0.878431
JW1930	fliN	0.99	1.16	1.08	0.88	0.79	0.84		JW1900	yecF	1.2414	1.01215	1.12677	0.888571	0.853521	0.871046
JW1932	fliP	1.05	1.15	1.1	0.93	0.77	0.85		JW1901	sdiA	1.06098	0.932617	0.996799	0.533688	1.03243	0.78306
JW1934	fliR	0.89	1.09	0.99	1.52	1.19	1.36		JW1902	yecC	1.03636	1.20456	1.12046	0.785937	0.863784	0.824861
JW1934	fliR	0.99	1.01	1	0.92	1.06	0.99		JW1903	yecS	0.933913	1.0488	0.991358	0.930612	0.798333	0.864473
JW1934	fliR	0.98	0.99	0.98	0.44	0.75	0.59		JW1905	fliY	1.11262	1.20729	1.15996	1.2	1.21167	1.20583
JW1940	yodC	1.06	0.99	1.02	0.88	1.84	1.36		JW1906	fliZ	0.918261	1.04696	0.982611	0.881633	0.813333	0.847483
JW1940	yodC	0.99	1.01	1	0.93	1.06	0.99		JW1907	fliA	1.10575	1.35814	1.23194	0.870356	1.23889	1.05462
JW1940	yodC	0.98	0.99	0.98	0.44	0.75	0.6		JW1908	fliC	1.02524	1.10521	1.06523	0.952632	0.836667	0.894649
JW1942	yedA	1.16	0.92	1.04	0.7	1.98	1.34		JW1909	fliD	1.07184	1.13542	1.10363	1.02632	1.02167	1.02399
JW1942	yedA	0.99	1.01	1	0.91	1.04	0.98		JW1910	fliS	0.648544	1.11563	0.882084	1.02105	1.24667	1.13386
JW1942	yedA	0.98	0.99	0.98	0.43	0.73	0.58		JW1911	fliT	1.00097	1.14375	1.07236	0.831579	0.888333	0.859956
JW1943	vsr	1.07	1.37	1.22	1.26	1.74	1.5		JW1912	amyA	1.01739	1.05157	1.03448	0.914286	0.92	0.917143
JW1943	vsr	0.99	1.02	2.22	1	1.2	2.5		JW1913	yedD	1.03977	0.94486	0.992314	0.981429	0.870423	0.925926
JW1943	vsr	0.98	0.99	3.22	0.52	0.88	3.5		JW1914	yedE	1.14512	0.999065	1.07209	0.877143	1.07324	0.975191
JW1945	yedJ	1.21	0.89	1.05	1.06	1.25	1.16		JW1915	yedF	0.935	0.939091	0.937045	0.935361	0.883467	0.909414
JW1945	yedJ	0.98	1	0.99	0.65	1.03	0.84		JW1916	yedK	1.10116	0.926168	1.01367	0.908571	0.974648	0.94161
JW1946	yedR	1.12	1.03	1.07	0.82	1.76	1.29		JW1917	yedL	0.849167	0.939091	0.894129	0.774398	0.565733	0.670066
JW1946	yedR	0.99	1.01	1	0.86	0.95	0.91		JW1918	yedN	1.04468	1.0626	1.05364	0.982213	0.897388	0.939801
JW1946	yedR	0.98	0.99	0.98	0.38	0.64	0.51		JW1920	yedM	1.00792	1.02451	1.01622	0.903162	0.858209	0.880686
JW1950	hchA	0.86	0.95	0.9	1.29	1.03	1.16		JW1921	fliE	1.04342	1.15814	1.10078	1.09024	1.26667	1.17846
JW1950	hchA	0.98	1	0.99	0.65	1.03	0.84		JW1922	fliF	1.00485	1.1	1.05243	0.908772	0.978333	0.943553
JW1954	yedY	1.04	1.25	1.14	0.62	0.96	0.79		JW1923	fliG	0.915534	0.855208	0.885371	0.922807	0.681667	0.802237
JW1955	yedZ	1.07	1.19	1.13	0.51	1	0.75		JW1924	fliH	1.02348	1	1.01174	1.1102	0.888333	0.999269
JW1961	yeeL	1.05	1.22	1.14	0.49	0.98	0.73		JW1925	fliI	1.02621	1.1	1.06311	0.77193	0.585	0.678465
JW1963	amn	1.03	0.96	1	1.35	1.59	1.47		JW1926	fliJ	1.00187	1.04835	1.02511	0.7346	0.995833	0.865217
JW1963	amn	0.99	1.02	1	0.99	1.18	1.08		JW1927	fliK	1.03786	1.11146	1.07466	1.00526	0.873333	0.939298
JW1963	amn	0.98	0.99	0.99	0.5	0.87	0.69		JW1928	fliL	1.04175	1.11667	1.07921	1.04035	0.973333	1.00684
JW1964	yeeN	1.02	0.83	0.92	0.79	1.46	1.13		JW1929	fliM	1.03689	1.1125	1.0747	0.980702	0.835	0.907851
JW1964	yeeN	0.98	1.08	1.03	0.58	1.12	0.85		JW1930	fliN	0.990291	1.16042	1.07535	1.05965	1.105	1.08232
JW1965	yeeO	1.01	1.25	1.13	0.52	1.02	0.77		JW1932	fliP	1.04854	1.15417	1.10136	0.849123	0.985	0.917061
JW1971	cobU	1.06	1.09	1.07	0.89	0.78	0.83		JW1933	fliQ	1.03107	1.08854	1.0598	0.919298	1.15667	1.03798
JW1986	yeeU	0.89	1.08	0.99	0.5	0.87	0.69		JW1934	fliR	0.889565	1.08564	0.9876	1.07551	0.84	0.957755
JW1988	yeeW	1.15	1.08	1.12	1.22	1.76	1.49		JW1935	rcsA	1.00291	1.07187	1.03739	0.778947	0.653333	0.71614
JW1988	yeeW	0.99	1.02	1	0.99	1.19	1.09		JW1936	dsrB	0.855833	0.957273	0.906553	0.795944	0.793067	0.794505
JW1988	yeeW	0.98	0.99	0.99	0.51	0.88	0.69		JW1938	yedP	1.00779	0.971963	0.989877	0.797143	0.902817	0.84998
JW1990	yeeA	1.34	1.08	1.21	1.08	1.74	1.41		JW1940	yodC	1.06209	0.98785	1.02497	0.928571	0.878873	0.903722
JW1990	yeeA	0.99	1.01	1	0.96	1.13	1.05		JW1941	yedI	1.10116	0.978505	1.03983	0.934286	0.849296	0.891791
JW1990	yeeA	0.98	0.99	0.99	0.48	0.82	0.65		JW1942	yedA	1.15674	0.919626	1.03819	0.727143	0.716901	0.722022
JW1991	sbmC	0.99	1.35	1.17	1.25	1.19	1.22		JW1943	vsr	1.07383	1.37442	1.22413	1.18349	1.51111	1.3473
JW1991	sbmC	0.98	1	2.17	0.78	1.1	2.22		JW1944	dcm	0.946535	0.951961	0.949248	0.982213	1.0709	1.02655
JW1991	sbmC	0.98	0.98	3.17	0.29	0.98	3.22		JW1945	yedJ	1.20605	0.88785	1.04695	1.17286	1.15634	1.1646
JW1993	sbcB	0.96	1	0.98	1.25	1.07	1.16		JW1946	yedR	1.11674	1.03178	1.07426	1.17571	0.997183	1.08645
JW1993	sbcB	0.98	1	0.99	0.65	1.03	0.84		JW1948	yedS	1.06609	1.07282	1.06945	1.17556	1.08182	1.12869
JW2004	hisB	1.01	1.04	1.02	1.51	0.96	1.24		JW1949	yedS	0.861667	0.919091	0.890379	0.912548	0.8948	0.903674
JW2004	hisB	0.98	1.01	1	0.79	1.11	0.95		JW1950	hchA	0.856765	0.94729	0.902027	0.652482	0.840541	0.746511
JW2004	hisB	0.98	0.98	0.98	0.31	0.99	0.65		JW1951	yedV	0.954902	0.968692	0.961797	0.799645	0.821622	0.810634
JW2007	hisF	0.79	0.84	0.82	0.89	0.63	0.76		JW1953	yedX	1.04653	0.972549	1.00954	0.867589	0.815299	0.841444
JW2010	ugd	0.96	0.96	0.96	1.19	1.49	1.34		JW1954	yedY	1.04273	1.24644	1.14459	1.12813	0.85	0.989062
JW2010	ugd	0.99	1.01	1	0.91	1.03	0.97		JW1955	yedZ	1.06918	1.18789	1.12854	1.09062	1.08824	1.08943
JW2010	ugd	0.98	0.99	0.98	0.42	0.72	0.57		JW1956	yodA	0.831667	0.957273	0.89447	0.771863	0.855067	0.813465
JW2018	wbbJ	1.05	1.16	1.11	1.11	1.29	1.2		JW1958	yeeI	1.20302	0.978505	1.09076	0.912857	0.853521	0.883189
JW2018	wbbJ	0.98	1	2.11	0.74	1.08	2.2		JW1961	yeeL	1.05273	1.22278	1.13775	1.22188	0.971757	1.09682
JW2019	wbbI	0.94	1.15	1.04	0.53	1	0.76		JW1962	shiA	1.0113	0.978821	0.995063	0.940816	0.713333	0.827075
JW2023	rfbC	1	1.01	1	0.79	0.64	0.72		JW1963	amn	1.03217	0.959484	0.995829	1.12449	0.976667	1.05058
JW2025	rfbD	0.98	1.07	1.03	0.79	0.8	0.79		JW1964	yeeN	1.01953	0.826168	0.922852	0.66	0.650704	0.655352
JW2030	wcaK	0.85	0.96	0.9	1.25	1.34	1.3		JW1965	yeeO	1.00509	1.247	1.12605	0.975	0.808243	0.891622
JW2030	wcaK	0.99	1.01	1	0.87	0.96	0.92		JW1966	cbl	0.966961	0.957477	0.962219	0.631206	1.16216	0.896684
JW2030	wcaK	0.98	0.99	0.98	0.39	0.65	0.52		JW1967	nac	0.920588	0.962056	0.941322	0.583333	1.08378	0.833559
JW2033	cpsG	1.02	0.96	0.99	1.23	1.29	1.26		JW1968	erfK	0.833333	0.949091	0.891212	0.894804	0.770133	0.832468
JW2033	cpsG	0.99	1.01	1	0.83	1.12	0.97		JW1969	cobT	0.87767	1.03333	0.955502	0.892982	0.821667	0.857325
JW2033	cpsG	0.98	0.99	0.98	0.34	1	0.67		JW1970	cobS	0.976699	1.075	1.02585	0.757895	0.835	0.796447
JW2039	wcaF	0.96	1.07	1.02	1.28	1.24	1.26		JW1971	cobU	1.05728	1.08854	1.07291	0.885965	0.851667	0.868816
JW2039	wcaF	0.99	1.01	1	0.83	1.12	0.98		JW1980	yoeE	0.8925	1.00273	0.947614	0.770596	0.842667	0.806631
JW2039	wcaF	0.98	0.99	0.98	0.35	1	0.68		JW1982	flu	0.92125	1.13256	1.0269	0.918762	1.32778	1.12327
JW2043	wcaB	0.97	1.05	1.01	1.31	0.93	1.12		JW1983	yeeR	0.896667	0.912727	0.904697	0.991128	0.791067	0.891097
JW2043	wcaB	0.98	1.08	1.03	0.57	1.11	0.84		JW1984	yeeS	0.870581	0.886916	0.878749	0.765714	0.798592	0.782153
JW2051	udk	0.99	1.07	1.03	0.61	0.94	0.77		JW1985	yeeT	0.986	1.04489	1.01544	0.835938	0.708784	0.772361
JW2053	alkA	0.98	1.05	1.01	1.21	1.12	1.17		JW1986	yeeU	0.893182	1.08011	0.986646	1.08906	0.875135	0.982099
JW2053	alkA	0.98	1	0.99	0.66	1.04	0.85		JW1987	yeeV	0.928455	1.00444	0.966449	0.832812	0.759189	0.796001
JW2055	yegI	1.06	1.21	1.14	0.55	0.99	0.77		JW1988	yeeW	1.15279	1.08411	1.11845	1.01857	0.926761	0.972666
JW2057	yegK	0.95	0.94	0.94	0.59	0.86	0.72		JW1989	yeeX	1.19465	0.927103	1.06088	0.897143	0.76338	0.830262
JW2060	mdtB	0.93	1.05	0.99	0.62	0.9	0.76		JW1990	yeeA	1.34174	1.07664	1.20919	0.694286	0.960563	0.827425
JW2062	mdtD	0.94	0.96	0.95	1.26	1.2	1.23		JW1991	sbmC	0.991583	1.34535	1.16847	1.32158	1.96944	1.64551
JW2062	mdtD	0.98	1.01	1	0.79	1.1	0.95		JW1993	sbcB	0.955652	0.996317	0.975984	0.955102	1.005	0.980051
JW2062	mdtD	0.98	0.98	0.98	0.3	0.98	0.64		JW1994	yeeD	0.91	0.987273	0.948636	0.806084	0.752667	0.779375
JW2064	baeR	1.04	1.11	1.07	0.54	1.07	0.8		JW1995	yeeE	1.06942	0.98972	1.02957	0.88	1.09296	0.986479
JW2066	yegQ	1.14	1.11	1.12	2.06	0.4	1.23		JW1998	yeeZ	1.01881	0.972549	0.99568	0.942688	0.800373	0.87153
JW2066	yegQ	0.98	1.01	1	0.79	1.1	0.95		JW2000	hisL	1.08895	1.24945	1.1692	1.08	1.125	1.1025
JW2066	yegQ	0.98	0.98	0.98	0.31	0.98	0.64		JW2001	hisG	0.992233	1.06458	1.02841	0.892982	0.926667	0.909825
JW2067	ogrK	0.93	0.81	0.87	1.41	1.15	1.28		JW2002	hisD	1.02233	1.09688	1.0596	1.17368	1.005	1.08934
JW2067	ogrK	0.99	1.01	1	0.85	1.14	0.99		JW2003	hisC	0.769903	0.826042	0.797972	0.866667	0.87	0.868333
JW2067	ogrK	0.98	0.99	0.98	0.37	1.02	0.69		JW2004	hisB	1.00522	1.04328	1.02425	1.06327	0.985	1.02413
JW2070	yegS	0.93	0.99	0.96	1.27	1.06	1.17		JW2005	hisH	1.06591	1.05128	1.0586	0.820922	0.882432	0.851677
JW2070	yegS	0.98	1	0.99	0.67	1.04	0.86		JW2006	hisA	0.870435	0.956722	0.913578	0.940816	0.783333	0.862075
JW2074	gatR	0.98	0.95	0.97	0.92	0.78	0.85		JW2007	hisF	0.786408	0.84375	0.815079	0.919298	0.788333	0.853816
JW2076	gatC	1.01	1.02	1.01	1	1.25	1.12		JW2008	hisI	0.98932	1.06146	1.02539	0.987719	0.775	0.88136
JW2076	gatC	0.98	1.08	1.03	0.57	1.11	0.84		JW2010	ugd	0.963107	0.964583	0.963845	0.910526	0.698333	0.80443
JW2082	gatZ	0.92	0.95	0.93	0.54	0.93	0.74		JW2011	gnd	0.982255	0.999626	0.990941	0.882979	0.689189	0.786084
JW2085	yegT	1.02	1.08	1.05	0.92	0.7	0.81		JW2012	wbbL	0.9175	0.965455	0.941477	0.693283	0.665067	0.679175
JW2086	yegU	1.12	0.98	1.05	1.16	1.29	1.23		JW2016	wbbL	1.07191	1.10722	1.08957	0.91875	0.885	0.901875
JW2086	yegU	0.98	1.01	0.99	0.78	1.1	0.94		JW2017	wbbK	1.02391	1.19278	1.10834	1.22344	0.962162	1.0928
JW2086	yegU	0.98	0.98	0.98	0.3	0.98	0.64		JW2018	wbbJ	1.05473	1.16256	1.10864	0.935937	0.921081	0.928509
JW2087	yegV	0.99	1.29	1.14	1.47	1.45	1.46		JW2019	wbbI	0.935091	1.15389	1.04449	0.78125	0.825676	0.803463
JW2087	yegV	0.99	1.02	2.14	0.98	1.17	2.46		JW2020	wbbH	1.01165	1.09271	1.05218	0.901754	0.565	0.733377
JW2087	yegV	0.98	0.99	3.14	0.5	0.86	3.46		JW2021	glf	0.956333	1.22414	1.09024	0.651032	1.15	0.900516
JW2090	thiD	0.98	1.07	1.03	1.71	1.14	1.42		JW2022	rfbX	1.04854	1.12083	1.08469	1.02456	0.87	0.947281
JW2090	thiD	0.99	1.01	1	0.97	1.15	1.06		JW2023	rfbC	1.00388	1.00521	1.00455	0.766667	0.511667	0.639167
JW2090	thiD	0.98	0.99	0.99	0.49	0.84	0.66		JW2024	rfbA	1.0068	1.04375	1.02527	0.782456	0.636667	0.709561
JW2091	thiM	1.02	1.11	1.06	1.16	1.22	1.19		JW2025	rfbD	0.981553	1.06875	1.02515	0.573684	0.576667	0.575175
JW2091	thiM	0.98	1	0.99	0.72	1.07	0.9		JW2026	rfbB	1.0466	1.12083	1.08372	0.87193	0.68	0.775965
JW2092	yohL	1.13	0.92	1.03	0.95	1.66	1.31		JW2027	galF	1.02621	1.1	1.06311	0.857895	0.866667	0.862281
JW2092	yohL	0.99	1.01	1	0.88	0.99	0.93		JW2028	wcaM	0.671845	0.720833	0.696339	0.824561	0.748333	0.786447
JW2092	yohL	0.98	0.99	0.98	0.4	0.67	0.54		JW2029	wcaL	0.941748	1.01042	0.976082	0.847368	0.625	0.736184
JW2096	yehB	0.98	1.01	0.99	0.86	0.84	0.85		JW2030	wcaK	0.846667	0.96	0.903333	0.776933	0.7636	0.770266
JW2097	yehC	1.01	1.16	1.08	0.61	0.9	0.75		JW2031	wzxC	0.904854	1.05937	0.982115	0.824561	0.791667	0.808114
JW2098	yehD	1.02	1.23	1.13	0.67	0.98	0.83		JW2032	wcaJ	0.953333	0.991818	0.972576	1.08745	0.997867	1.04266
JW2099	yehE	1.17	0.99	1.08	1.35	1.91	1.63		JW2033	cpsG	1.0165	0.961458	0.988982	0.836842	0.735	0.785921
JW2099	yehE	0.99	1.02	1	1.02	1.24	1.13		JW2034	cpsB	1.0125	1.02564	1.01907	0.51773	0.821622	0.669676
JW2099	yehE	0.98	1	0.99	0.54	0.93	0.74		JW2035	wcaI	0.87	0.930909	0.900455	0.944233	0.878133	0.911183
JW2100	mrp	0.93	1	0.97	1.41	0.95	1.18		JW2037	fcl	1.04563	1.10729	1.07646	0.980702	0.895	0.937851
JW2100	mrp	0.98	1	0.99	0.7	1.06	0.88		JW2038	gmd	1	1.08333	1.04167	0.759649	0.806667	0.783158
JW2106	yehK	1	0.95	0.97	1.3	1.31	1.3		JW2039	wcaF	0.958261	1.07182	1.01504	1.26735	0.933333	1.10034
JW2106	yehK	0.99	1.01	1	0.88	0.98	0.93		JW2040	wcaE	0.952083	1.26628	1.10918	1.22083	1.44167	1.33125
JW2106	yehK	0.98	0.99	0.98	0.39	0.67	0.53		JW2041	wcaD	1.01553	1.075	1.04527	0.985965	0.888333	0.937149
JW2110	yehQ	1.08	1	1.04	1.04	1.45	1.25		JW2042	wcaC	1.02473	1.01911	1.02192	1.08125	1.07257	1.07691
JW2110	yehQ	0.99	1.01	1	0.81	1.11	0.96		JW2043	wcaB	0.974757	1.04583	1.0103	0.636842	0.823333	0.730088
JW2110	yehQ	0.98	0.99	0.98	0.32	0.99	0.66		JW2044	wcaA	0.928409	1.03846	0.983435	0.574468	0.827027	0.700748
JW2112	yehS	1.1	0.93	1.02	1.84	1.54	1.69		JW2045	wzc	0.864167	0.949091	0.906629	1.08112	0.840133	0.960624
JW2112	yehS	0.99	1.02	1	1.03	1.25	1.14		JW2046	wzb	1.08895	1.14396	1.11645	1.2814	1.0625	1.17195
JW2112	yehS	0.98	1	0.99	0.54	0.94	0.74		JW2047	wza	1.09886	0.942308	1.02059	0.769504	0.818919	0.794211
JW2117	yehX	0.94	0.94	0.94	1.2	1.1	1.15		JW2049	asmA	0.909167	0.951818	0.930492	0.626109	0.520533	0.573321
JW2117	yehX	0.98	1	0.99	0.63	1.03	0.83		JW2050	dcd	0.926957	0.805709	0.866333	1.04898	0.815	0.93199
JW2129	yohJ	1.17	1	1.08	0.83	1.91	1.37		JW2051	udk	0.994727	1.06956	1.03214	1.07344	0.806216	0.939827
JW2129	yohJ	0.99	1.01	1	0.94	1.08	1.01		JW2052	yegE	0.829167	0.947273	0.88822	0.695817	0.738933	0.717375
JW2129	yohJ	0.98	0.99	0.99	0.45	0.77	0.61		JW2053	alkA	0.977228	1.04706	1.01214	1.12451	1.10261	1.11356
JW2130	yohK	1.13	1.03	1.08	1.05	1.25	1.15		JW2054	yegD	0.824364	1.08878	0.956571	0.829688	0.702838	0.766263
JW2130	yohK	0.98	1	0.99	0.63	1.02	0.83		JW2055	yegI	1.06464	1.20556	1.1351	0.907813	1.07622	0.992014
JW2132	sanA	1.11	1.12	1.12	1.12	1.4	1.26		JW2056	yegJ	1.03773	1.25889	1.14831	1.30937	1.00595	1.15766
JW2132	sanA	0.99	1.01	1	0.83	1.12	0.98		JW2057	yegK	0.946909	0.938889	0.942899	0.8625	0.775135	0.818818
JW2132	sanA	0.98	0.99	0.98	0.34	1	0.67		JW2058	yegL	1.0536	0.966355	1.00998	0.858571	1.02676	0.942666
JW2133	yeiT	0.93	0.95	0.94	1.33	1.26	1.29		JW2060	mdtB	0.930818	1.04733	0.989076	0.853125	0.651081	0.752103
JW2133	yeiT	0.99	1.01	1	0.87	0.96	0.91		JW2061	mdtC	0.909167	0.956364	0.932765	0.847909	0.9192	0.883554
JW2133	yeiT	0.98	0.99	0.98	0.38	0.65	0.52		JW2062	mdtD	0.940833	0.962727	0.95178	0.937896	0.8444	0.891148
JW2136	mglA	0.96	0.99	0.98	1.8	0.97	1.38		JW2063	baeS	1.02167	1.27241	1.14704	0.829831	0.905556	0.867693
JW2136	mglA	0.99	1.01	1	0.95	1.1	1.03		JW2064	baeR	1.03655	1.10578	1.07116	0.7625	0.702297	0.732399
JW2136	mglA	0.98	0.99	0.99	0.46	0.79	0.63		JW2066	yegQ	1.13523	1.10769	1.12146	0.85461	0.952703	0.903656
JW2137	mglB	0.95	1.04	0.99	0.95	0.69	0.82		JW2067	ogrK	0.931648	0.805495	0.868571	0.746	0.81875	0.782375
JW2138	galS	0.95	1.29	1.12	1.09	1.21	1.15		JW2070	yegS	0.933333	0.991818	0.962576	0.986058	0.8728	0.929429
JW2138	galS	0.98	1	2.12	0.62	1.17	2.15		JW2074	gatR	0.980337	0.950549	0.965443	0.6504	0.872917	0.761658
JW2139	yeiB	1.3	1.02	1.16	1.2	1.76	1.48		JW2075	gatD	0.969565	1.01289	0.991228	1.23061	0.988333	1.10947
JW2139	yeiB	0.99	1.02	1	0.99	1.18	1.09		JW2076	gatC	1.00609	1.01934	1.01271	0.916327	0.661667	0.788997
JW2139	yeiB	0.98	0.99	0.99	0.51	0.87	0.69		JW2077	gatB	1.09109	1.26189	1.17649	1.05469	0.917297	0.985992
JW2142	cirA	1.11	0.97	1.11	1.54	0.96	1.25		JW2082	gatZ	0.920818	0.948778	0.934798	0.910937	0.803514	0.857226
JW2142	cirA	0.99	1.01	0.99	0.81	1.12	0.96		JW2085	yegT	1.01913	1.08103	1.05008	0.834694	0.843333	0.839014
JW2142	cirA	0.98	0.99	0.98	0.33	1	0.66		JW2086	yegU	1.12291	0.982243	1.05257	0.951429	0.938028	0.944728
JW2144	yeiE	1.05	0.99	1.02	1.25	1.16	1.21		JW2087	yegV	0.992917	1.28953	1.14123	1.27448	1.71389	1.49419
JW2144	yeiE	0.98	1	0.99	0.75	1.08	0.92		JW2088	yegW	0.949438	0.983516	0.966477	1.3414	0.822917	1.08216
JW2144	yeiE	0.98	0.98	0.98	0.27	0.97	0.62		JW2090	thiD	0.978464	1.07363	1.02605	0.5374	0.777083	0.657242
JW2146	nfo	1.01	1.03	1.02	1.33	1.1	1.21		JW2091	thiM	1.02039	1.10729	1.06384	0.968421	0.868333	0.918377
JW2146	nfo	0.98	1	0.99	0.76	1.09	0.93		JW2092	yohL	1.13256	0.917757	1.02516	1.08286	1.06761	1.07523
JW2146	nfo	0.98	0.98	0.98	0.28	0.97	0.63		JW2093	yohM	0.92	0.934545	0.927273	1.23321	1.00973	1.12147
JW2147	yeiI	0.93	0.93	0.93	0.82	0.85	0.83		JW2095	yehA	1.20395	1.03551	1.11973	0.875714	1.01408	0.944899
JW2148	yeiJ	1.16	0.98	1.07	0.86	1.74	1.3		JW2096	yehB	0.980682	1.00897	0.994828	0.680851	0.822973	0.751912
JW2148	yeiJ	0.99	1.01	1	0.87	0.97	0.92		JW2097	yehC	1.00782	1.15511	1.08146	0.920312	0.919595	0.919954
JW2148	yeiJ	0.98	0.99	0.98	0.39	0.66	0.52		JW2098	yehD	1.02164	1.22856	1.1251	1.18906	0.871757	1.03041
JW2151	yeiM	1.09	0.96	1.02	0.89	1.42	1.16		JW2099	yehE	1.1736	0.992523	1.08306	0.654286	0.915493	0.784889
JW2151	yeiM	0.98	1	0.99	0.65	1.03	0.84		JW2100	mrp	0.933913	1.0046	0.969259	1.07347	0.89	0.981735
JW2160	yeiQ	0.87	0.96	0.92	1.13	1.3	1.22		JW2102	molR	0.926966	1.07143	0.999197	0.6692	1.05625	0.862725
JW2160	yeiQ	0.98	1	0.99	0.77	1.09	0.93		JW2105	yehI	0.945349	0.879439	0.912394	0.808571	0.929577	0.869074
JW2160	yeiQ	0.98	0.98	0.98	0.29	0.98	0.63		JW2106	yehK	0.997209	0.946729	0.971969	0.972857	0.998592	0.985724
JW2162	yeiU	0.99	1.27	1.13	0.42	0.84	0.63		JW2108	yehM	1.1343	0.975701	1.055	0.775714	0.974648	0.875181
JW2163	spr	1.05	1.11	1.08	0.38	0.84	0.61		JW2110	yehQ	1.08453	1.0028	1.04367	0.935714	0.967606	0.95166
JW2164	rtn	0.84	0.92	0.88	1.33	1.35	1.34		JW2112	yehS	1.10105	0.93271	1.01688	1.03429	1.16901	1.10165
JW2164	rtn	0.99	1.01	1	0.91	1.04	0.97		JW2115	mlrA	1.01043	0.900552	0.955494	1.13878	0.891667	1.01522
JW2164	rtn	0.98	0.99	0.98	0.43	0.73	0.58		JW2116	yehW	0.988333	1.25698	1.12266	1.15028	1.64722	1.39875
JW2165	yejA	0.89	0.97	0.93	1.3	1.17	1.23		JW2117	yehX	0.944348	0.938306	0.941327	0.902041	0.846667	0.874354
JW2165	yejA	0.98	1.01	1	0.79	1.1	0.95		JW2118	yehY	0.8275	0.917273	0.872386	0.948035	1.01773	0.982884
JW2165	yejA	0.98	0.98	0.98	0.31	0.98	0.65		JW2119	yehZ	0.903333	0.918182	0.910758	0.856781	0.860667	0.858724
JW2167	yejE	0.95	1.27	1.11	1.45	1.18	1.32		JW2120	bglX	0.98087	1.00737	0.994118	1.19184	0.708333	0.950085
JW2167	yejE	0.99	1.01	2.11	0.89	1	2.32		JW2121	dld	1.06818	1.02692	1.04755	0.58156	0.868919	0.72524
JW2167	yejE	0.98	0.99	3.11	0.41	0.69	3.32		JW2124	yohD	0.903333	0.955455	0.929394	0.980989	0.795867	0.888428
JW2171	rsuA	0.99	1.01	1	1.49	1.13	1.31		JW2125	yohF	0.851667	0.969091	0.910379	0.975919	0.875733	0.925826
JW2171	rsuA	0.99	1.01	1	0.89	0.99	0.94		JW2128	dusC	0.796667	0.949123	0.872895	0.812421	0.724933	0.768677
JW2171	rsuA	0.98	0.99	0.98	0.4	0.68	0.54		JW2129	yohJ	1.16686	1.00187	1.08436	0.895714	0.883099	0.889406
JW2172	yejH	0.96	0.99	0.97	1.31	1.12	1.21		JW2130	yohK	1.13407	1.03271	1.08339	0.892857	0.880282	0.886569
JW2172	yejH	0.98	1	0.99	0.76	1.09	0.93		JW2131	cdd	1	1.04052	1.02026	1.15918	0.773333	0.966259
JW2172	yejH	0.98	0.98	0.98	0.28	0.97	0.63		JW2132	sanA	1.1133	1.11868	1.11599	0.7554	0.747917	0.751658
JW2174	yejK	1.25	0.92	1.08	1.02	1.54	1.28		JW2133	yeiT	0.93	0.951818	0.940909	1.04436	0.862133	0.953247
JW2174	yejK	0.99	1.01	1	0.85	1.13	0.99		JW2134	yeiA	0.991909	1.10344	1.04768	0.965625	0.82473	0.895177
JW2174	yejK	0.98	0.99	0.98	0.37	1.01	0.69		JW2135	mglC	0.988696	1.02118	1.00494	0.928571	0.676667	0.802619
JW2182	ccmH	0.93	1.01	0.97	1.35	1.24	1.29		JW2136	mglA	0.95913	0.991713	0.975422	0.828571	0.746667	0.787619
JW2182	ccmH	0.99	1.01	1	0.87	0.96	0.92		JW2137	mglB	0.953913	1.03591	0.994912	0.769388	0.736667	0.753027
JW2182	ccmH	0.98	0.99	0.98	0.39	0.65	0.52		JW2138	galS	0.949583	1.28621	1.1179	0.658724	1.41667	1.0377
JW2183	ccmG	0.91	1.08	1	0.93	0.64	0.79		JW2139	yeiB	1.30174	1.0243	1.16302	1.11143	1.0662	1.08881
JW2184	ccmF	0.96	1.03	1	1.23	1.3	1.26		JW2141	yeiG	1.01311	1.02088	1.01699	0.7988	0.716667	0.757733
JW2184	ccmF	0.99	1.01	1	0.83	1.12	0.98		JW2142	cirA	1.10909	0.965385	1.10909	0.780142	0.7	0.740071
JW2184	ccmF	0.98	0.99	0.98	0.35	1.01	0.68		JW2143	lysP	1.00087	0.994475	0.997672	0.983673	0.783333	0.883503
JW2185	ccmE	1.01	1.03	1.02	1.05	1.19	1.12		JW2144	yeiE	1.05114	0.991026	1.02108	0.739362	0.801351	0.770357
JW2185	ccmE	0.98	1.08	1.03	0.56	1.11	0.83		JW2145	yeiH	1.06407	0.921495	0.992783	0.745714	0.735211	0.740463
JW2186	ccmD	1.04	1.13	1.09	0.86	0.62	0.74		JW2146	nfo	1.01043	1.02578	1.01811	1.01429	0.74	0.877143
JW2190	napC	1.03	1.06	1.04	1.13	1.15	1.14		JW2147	yeiI	0.93	0.928182	0.929091	0.951838	0.923733	0.937786
JW2190	napC	0.98	1.07	1.02	0.61	1.14	0.87		JW2148	yeiJ	1.15895	0.975701	1.06733	0.942857	0.929577	0.936217
JW2193	napG	1.01	1.07	1.04	1.1	1.23	1.16		JW2149	rihB	1.02174	1.07919	1.05046	1.03061	0.796667	0.913639
JW2193	napG	0.98	1	0.99	0.65	1.04	0.85		JW2150	yeiL	1.09659	1.11538	1.10599	0.73227	0.941892	0.837081
JW2194	napA	1.05	1.03	1.04	1.54	1.21	1.38		JW2151	yeiM	1.08523	0.960748	1.02299	0.992857	0.978873	0.985865
JW2194	napA	0.99	1.01	1	0.94	1.1	1.02		JW2152	yeiN	1.07045	1.04744	1.05895	0.680851	1.01081	0.845831
JW2194	napA	0.98	0.99	0.99	0.46	0.79	0.62		JW2153	yeiC	0.865	0.932727	0.898864	0.945501	0.807333	0.876417
JW2195	napD	0.98	0.99	0.98	1.02	1.47	1.24		JW2154	fruA	0.928696	1.03039	0.979541	1.0102	0.963333	0.986769
JW2195	napD	0.98	1.01	1.98	0.8	1.11	2.24		JW2155	fruK	0.986087	0.998158	0.992123	1.1449	0.98	1.06245
JW2195	napD	0.98	0.98	2.98	0.32	0.99	3.24		JW2156	fruB	0.846957	1.02578	0.93637	0.971429	0.998333	0.984881
JW2197	eco	0.88	0.99	0.94	1.62	0.93	1.28		JW2157	setB	1.04127	1.22444	1.13286	1.1	0.924595	1.0123
JW2197	eco	0.99	1.01	1	0.84	1.13	0.99		JW2160	yeiQ	0.868333	0.961818	0.915076	0.948035	0.763867	0.855951
JW2197	eco	0.98	0.99	0.98	0.36	1.01	0.69		JW2161	yeiR	0.869167	0.944545	0.906856	0.73891	0.6964	0.717655
JW2198	mqo	1.03	1.4	1.21	1.12	1.33	1.22		JW2162	yeiU	0.987182	1.26511	1.12615	0.84375	0.316486	0.580118
JW2198	mqo	0.98	1	2.21	0.78	1.1	2.22		JW2163	spr	1.04854	1.10938	1.07896	1.14912	1.11	1.12956
JW2198	mqo	0.98	0.98	3.21	0.29	0.98	3.22		JW2164	rtn	0.844167	0.923636	0.883902	0.974651	0.970133	0.972392
JW2199	yojI	0.93	0.99	0.96	1.17	1.13	1.15		JW2165	yejA	0.894167	0.969091	0.931629	1.04309	0.7312	0.887146
JW2199	yojI	0.98	1	0.99	0.63	1.03	0.83		JW2166	yejB	0.8975	0.960909	0.929205	0.880862	0.680133	0.780498
JW2201	ada	0.97	0.96	0.97	1.39	1.5	1.45		JW2167	yejE	0.952417	1.26744	1.10993	1.19737	1.53056	1.36396
JW2201	ada	0.99	1.02	1	0.98	1.16	1.07		JW2168	yejF	0.900833	0.955455	0.928144	1.1749	1.0556	1.11525
JW2201	ada	0.98	0.99	0.99	0.5	0.85	0.68		JW2169	yejG	0.961364	0.925641	0.943502	0.757092	0.728378	0.742735
JW2213	atoS	0.98	0.98	0.98	1.64	1.39	1.52		JW2171	rsuA	0.987826	1.00645	0.997136	0.840816	0.703333	0.772075
JW2213	atoS	0.99	1.02	1	1	1.2	1.1		JW2172	yejH	0.9575	0.99	0.97375	0.884664	0.8036	0.844132
JW2213	atoS	0.98	1	0.99	0.52	0.89	0.71		JW2173	rplY	0.809565	0.943831	0.876698	0.991837	0.765	0.878418
JW2216	atoA	1	1.04	1.02	1.31	1.23	1.27		JW2174	yejK	1.24802	0.918692	1.08336	0.867143	0.812676	0.839909
JW2216	atoA	0.99	1.01	1	0.84	1.13	0.99		JW2175	yejL	1.19302	0.915888	1.05446	0.908571	0.826761	0.867666
JW2216	atoA	0.98	0.99	0.98	0.36	1.01	0.69		JW2181	narP	0.996667	0.908692	0.952679	0.886525	1.0473	0.966911
JW2221	yfaS	0.96	0.99	0.98	1.34	1.27	1.31		JW2182	ccmH	0.933913	1.01197	0.972942	0.867347	0.985	0.926173
JW2221	yfaS	0.99	1.01	1	0.88	0.98	0.93		JW2183	ccmG	0.91068	1.08438	0.997527	0.849123	0.681667	0.765395
JW2221	yfaS	0.98	0.99	0.98	0.4	0.67	0.54		JW2184	ccmF	0.963478	1.03223	0.997853	0.922449	0.775	0.848724
JW2222	yfaS	0.99	1.05	1.02	1.07	0.48	0.77		JW2185	ccmE	1.00783	1.02855	1.01819	1.09592	0.906667	1.00129
JW2223	yfaT	1.02	1.07	1.04	1.68	0.72	1.2		JW2186	ccmD	1.04272	1.13437	1.08855	1.02456	0.895	0.959781
JW2223	yfaT	0.98	1	0.99	0.74	1.08	0.91		JW2187	ccmC	0.942718	1.04896	0.995838	0.935088	0.633333	0.784211
JW2226	ubiG	0.5	0.58	0.54	0.53	0.92	0.73		JW2188	ccmB	0.967961	1.04375	1.00586	1.01228	0.856667	0.934474
JW2231	inaA	0.99	1	0.99	1.42	1.09	1.25		JW2190	napC	1.02783	1.06169	1.04476	0.993878	0.698333	0.846105
JW2231	inaA	0.99	1.01	1	0.82	1.12	0.97		JW2192	napH	0.932174	0.89779	0.914982	1.07755	0.951667	1.01461
JW2231	inaA	0.98	0.99	0.98	0.34	1	0.67		JW2193	napG	1.00783	1.07182	1.03982	1.00204	0.756667	0.879354
JW2232	yfaH	1.05	1.01	1.03	1.52	0.86	1.19		JW2194	napA	1.04783	1.02947	1.03865	1.17551	1.01667	1.09609
JW2232	yfaH	0.98	1	0.99	0.73	1.07	0.9		JW2195	napD	0.978	0.987667	0.982833	0.976562	0.787973	0.882268
JW2234	glpT	1.09	1.24	1.16	0.62	1.03	0.82		JW2196	napF	0.932174	1.01105	0.971612	0.87551	0.916667	0.896088
JW2235	glpA	0.99	1.03	1.01	1.15	1.11	1.13		JW2197	eco	0.884831	0.987912	0.936372	0.6842	0.9375	0.81085
JW2235	glpA	0.98	1.08	1.03	0.58	1.12	0.85		JW2198	mqo	1.02825	1.4	1.21412	0.798687	1.23611	1.0174
JW2236	glpB	0.93	1.03	0.98	1.33	1.24	1.28		JW2199	yojI	0.928696	0.991713	0.960204	0.995918	0.963333	0.979626
JW2236	glpB	0.99	1.01	1	0.86	1.14	1		JW2200	alkB	1.04851	1.01667	1.03259	0.922925	0.91791	0.920418
JW2236	glpB	0.98	0.99	0.98	0.38	1.02	0.7		JW2201	ada	0.973431	0.96	0.966716	0.625887	1.06622	0.846051
JW2237	glpC	1	1.06	1.03	1.08	1.31	1.2		JW2203	ompC	1.06818	1.06795	1.06807	0.725177	0.954054	0.839616
JW2237	glpC	0.98	1	0.99	0.74	1.08	0.91		JW2204	rcsD	0.9285	1.20116	1.06483	1.20713	1.45556	1.33134
JW2238	yfaD	1.04	0.98	1.01	1.58	0.79	1.18		JW2205	rcsB	0.996667	0.934299	0.965483	0.991135	1.02027	1.0057
JW2238	yfaD	0.98	1	0.99	0.71	1.06	0.88		JW2213	atoS	0.981078	0.981121	0.9811	0.817376	0.708108	0.762742
JW2239	yfaU	1.01	0.96	0.99	1.35	0.92	1.13		JW2214	atoC	1.01983	1.3069	1.16336	0.879174	0.761111	0.820143
JW2239	yfaU	0.98	1.07	1.03	0.59	1.13	0.86		JW2215	atoD	0.933913	0.998158	0.966036	1.06327	0.958333	1.0108
JW2245	yfaO	0.91	1.01	0.96	0.71	0.52	0.61		JW2216	atoA	0.995652	1.03683	1.01624	1.07755	0.89	0.983776
JW2250	yfbH	1.02	1.02	1.02	1.3	0.98	1.14		JW2217	atoE	0.908696	1.05249	0.980591	0.861224	0.811667	0.836446
JW2250	yfbH	0.98	1.07	1.02	0.61	1.14	0.87		JW2218	atoB	1.05243	0.994792	1.02361	0.940351	0.906667	0.923509
JW2252	yfbW	1	0.97	0.98	1.77	1	1.39		JW2219	yfaP	1.03523	1.01282	1.02402	0.79078	0.832432	0.811606
JW2252	yfbW	0.99	1.01	1	0.95	1.11	1.03		JW2220	yfaQ	0.992045	1.04744	1.01974	0.751773	0.848649	0.800211
JW2252	yfbW	0.98	0.99	0.99	0.47	0.8	0.63		JW2221	yfaS	0.961364	0.991026	0.976195	0.698582	0.635135	0.666858
JW2260	menF	1	1.08	1.04	1.37	1.35	1.36		JW2222	yfaS	0.986364	1.04615	1.01626	0.560284	0.918919	0.739601
JW2260	menF	0.99	1.01	1	0.92	1.05	0.99		JW2223	yfaT	1.01705	1.06667	1.04186	0.79078	0.952703	0.871741
JW2260	menF	0.98	0.99	0.98	0.44	0.74	0.59		JW2224	yfaA	0.970455	1.0859	1.02818	0.852837	0.972973	0.912905
JW2261	elaB	0.99	1	1	1.11	0.57	0.84		JW2226	ubiG	0.498091	0.576556	0.537323	0.607812	0.46027	0.534041
JW2262	elaA	0.86	0.79	0.83	1.43	1.1	1.26		JW2227	yfaL	0.875833	0.957273	0.916553	0.690748	0.620667	0.655707
JW2262	elaA	0.99	1.01	1	0.83	1.12	0.98		JW2230	yfaE	1.1293	0.931776	1.03054	0.704286	0.694366	0.699326
JW2262	elaA	0.98	0.99	0.98	0.35	1	0.68		JW2231	inaA	0.986087	1	0.993043	0.910204	0.828333	0.869269
JW2263	elaC	0.91	1.03	0.97	1.51	1.42	1.46		JW2232	yfaH	1.04773	1.00641	1.02707	0.588652	0.886486	0.737569
JW2263	elaC	0.99	1.02	1	0.99	1.17	1.08		JW2233	glpQ	1.02524	1.12187	1.07356	0.847368	0.836667	0.842018
JW2263	elaC	0.98	0.99	0.99	0.5	0.86	0.68		JW2234	glpT	1.08918	1.23911	1.16415	0.834375	0.69527	0.764823
JW2265	yfbK	1.09	0.91	1	1.14	1.27	1.2		JW2235	glpA	0.988696	1.03499	1.01184	0.67551	0.795	0.735255
JW2265	yfbK	0.98	1	0.99	0.75	1.08	0.92		JW2236	glpB	0.928696	1.0267	0.9777	1.13265	0.88	1.00633
JW2265	yfbK	0.98	0.98	0.98	0.27	0.97	0.62		JW2237	glpC	1	1.05709	1.02855	1.23878	0.926667	1.08272
JW2266	yfbL	0.95	1.01	0.98	1.25	1.01	1.13		JW2238	yfaD	1.04318	0.976923	1.01005	0.689716	0.598649	0.644182
JW2266	yfbL	0.98	1.08	1.03	0.58	1.12	0.85		JW2239	yfaU	1.00909	0.961538	0.985315	0.774823	0.794595	0.784709
JW2268	yfbN	0.97	0.87	0.92	1.4	1.17	1.28		JW2240	yfaV	0.973913	1.03591	1.00491	0.936735	0.708333	0.822534
JW2268	yfbN	0.99	1.01	1	0.86	1.14	1		JW2241	yfaW	0.8875	0.922727	0.905114	0.975919	1.02467	1.00029
JW2268	yfbN	0.98	0.99	0.98	0.37	1.02	0.69		JW2242	yfaX	0.88907	0.865421	0.877245	0.835714	0.892958	0.864336
JW2270	yfbP	0.99	1.18	1.09	1.55	0.76	1.15		JW2243	yfaY	0.888333	0.904545	0.896439	0.934094	0.675467	0.80478
JW2270	yfbP	0.98	1	0.99	0.64	1.03	0.83		JW2245	yfaO	0.909167	1.01364	0.961402	0.830165	0.772133	0.801149
JW2271	nuoN	0.98	0.94	0.96	1.21	1.38	1.3		JW2246	ais	0.938202	0.842857	0.89053	0.8422	0.86875	0.855475
JW2271	nuoN	0.99	1.01	1	0.87	0.96	0.92		JW2248	yfbF	0.91	0.931818	0.920909	1.01141	1.05413	1.03277
JW2271	nuoN	0.98	0.99	0.98	0.39	0.65	0.52		JW2249	yfbG	0.96087	1.05709	1.00898	1.05918	0.926667	0.992925
JW2272	nuoM	0.98	0.97	0.98	1.17	1.55	1.36		JW2250	yfbH	1.01932	1.02308	1.0212	0.728723	0.945946	0.837335
JW2272	nuoM	0.99	1.01	1	0.92	1.06	0.99		JW2251	arnT	0.689167	0.839091	0.764129	0.782003	0.931867	0.856935
JW2272	nuoM	0.98	0.99	0.98	0.44	0.75	0.59		JW2252	yfbW	1	0.966667	0.983333	0.728723	0.832432	0.780578
JW2274	nuoK	1.01	1	1.01	1.19	1.07	1.13		JW2254	pmrD	0.930435	1.04604	0.988238	0.918367	0.86	0.889184
JW2274	nuoK	0.98	1.07	1.03	0.59	1.12	0.85		JW2255	menE	0.936893	1.08125	1.00907	0.803509	0.898333	0.850921
JW2275	nuoJ	0.94	0.96	0.95	1.15	1.19	1.17		JW2256	menC	1.03301	1.09167	1.06234	0.873684	1.105	0.989342
JW2275	nuoJ	0.98	1	0.99	0.67	1.04	0.85		JW2257	menB	1.03636	1.11622	1.07629	1.05625	1.06081	1.05853
JW2276	nuoI	0.71	0.99	0.85	1.21	1.21	1.21		JW2258	yfbB	0.906667	0.964545	0.935606	1.09125	0.818933	0.955094
JW2276	nuoI	0.98	1	1.85	0.76	1.09	2.21		JW2260	menF	0.998261	1.08379	1.04103	0.904082	0.946667	0.925374
JW2276	nuoI	0.98	0.98	2.85	0.27	0.97	3.21		JW2261	elaB	0.994059	1.00196	0.99801	0.944664	0.889925	0.917295
JW2279	nuoF	0.98	0.94	0.96	1.2	1.52	1.36		JW2262	elaA	0.862376	0.794118	0.828247	0.982213	0.649254	0.815734
JW2279	nuoF	0.99	1.01	1	0.92	1.06	0.99		JW2263	elaC	0.906957	1.02855	0.967751	0.879592	0.715	0.797296
JW2279	nuoF	0.98	0.99	0.98	0.44	0.74	0.59		JW2265	yfbK	1.09093	0.91028	1.00061	0.78	0.91831	0.849155
JW2280	nuoE	1	1	1	1.49	1.65	1.57		JW2266	yfbL	0.9525	1.00909	0.980795	1.08999	0.976133	1.03306
JW2280	nuoE	0.99	1.02	1	1.02	1.23	1.12		JW2267	yfbM	1.05568	1.13974	1.09771	0.659574	1.05	0.854787
JW2280	nuoE	0.98	1	0.99	0.53	0.91	0.72		JW2268	yfbN	0.973267	0.865686	0.919477	0.885375	0.695896	0.790636
JW2283	nuoA	0.92	1.01	0.96	1.38	1.35	1.36		JW2269	yfbO	1.06832	0.919608	0.993962	0.859684	0.904851	0.882267
JW2283	nuoA	0.99	1.01	1	0.93	1.07	1		JW2270	yfbP	0.993182	1.18077	1.08698	0.716312	0.662162	0.689237
JW2283	nuoA	0.98	0.99	0.98	0.44	0.75	0.6		JW2271	nuoN	0.98402	0.936168	0.960094	0.822695	1.01081	0.916753
JW2284	lrhA	0.91	0.99	0.95	1.17	1.1	1.13		JW2272	nuoM	0.97902	0.971589	0.975304	0.81383	0.902703	0.858266
JW2284	lrhA	0.98	1.07	0.67	0.6	1.13	1.13		JW2273	nuoL	0.782941	0.87972	0.83133	0.640071	0.452703	0.546387
JW2288	yfbR	0.95	1.01	0.98	1.4	1.01	1.2		JW2274	nuoK	1.01441	1.00065	1.00753	0.89539	0.806757	0.851073
JW2288	yfbR	0.98	1	0.99	0.75	1.08	0.92		JW2275	nuoJ	0.937059	0.964206	0.950632	0.916667	0.727027	0.821847
JW2288	yfbR	0.98	0.98	0.98	0.26	0.96	0.61		JW2276	nuoI	0.708167	0.993103	0.850635	0.847655	0.905556	0.876605
JW2293	ackA	0.97	1.04	1.01	1.85	1.29	1.57		JW2277	nuoH	0.945098	0.928505	0.936801	0.89539	0.686486	0.790938
JW2293	ackA	0.99	1.02	1	1.01	1.22	1.12		JW2278	nuoG	1.0101	0.981869	0.995984	0.930851	0.918919	0.924885
JW2293	ackA	0.98	1	0.99	0.53	0.91	0.72		JW2279	nuoF	0.982941	0.940841	0.961891	0.824468	0.994595	0.909531
JW2294	pta	1.1	1.14	1.12	1.29	1.07	1.18		JW2280	nuoE	1.00382	1.00056	1.00219	0.93617	0.928378	0.932274
JW2294	pta	0.98	1	0.99	0.69	1.05	0.87		JW2283	nuoA	0.923235	1.00664	0.964935	0.796099	0.662162	0.729131
JW2296	yfcD	1.06	1.06	1.06	1.3	1	1.15		JW2284	lrhA	0.906273	0.989556	0.947914	0.73125	0.731216	0.731233
JW2296	yfcD	0.98	1	0.99	0.63	1.03	0.83		JW2287	yfbQ	0.989083	1.31628	1.15268	1.3045	1.70556	1.50503
JW2299	yfcG	0.85	0.96	0.9	0.98	0.57	0.78		JW2288	yfbR	0.951136	1.00641	0.978773	0.748227	0.763514	0.75587
JW2303	hisP	1	1.04	1.02	1.36	0.88	1.12		JW2289	yfbS	0.9575	0.995455	0.976477	0.934094	0.917333	0.925714
JW2303	hisP	0.98	1.09	1.03	0.55	1.1	0.83		JW2291	yfbU	1.05773	0.953667	1.0057	0.921875	0.908243	0.915059
JW2304	hisM	0.89	1.02	0.95	0.73	0.92	0.83		JW2292	yfbV	1.00419	0.84486	0.924523	0.714286	0.830986	0.772636
JW2307	argT	0.95	1.04	1	0.69	0.96	0.82		JW2293	ackA	0.973864	1.04359	1.00873	0.487589	0.635135	0.561362
JW2309	purF	0.9	0.9	0.9	1.12	1.32	1.22		JW2294	pta	1.09659	1.14231	1.11945	0.764184	0.717568	0.740876
JW2309	purF	0.98	1.01	1.9	0.78	1.1	2.22		JW2295	yfcC	0.948333	0.982727	0.96553	0.724968	0.7172	0.721084
JW2309	purF	0.98	0.98	2.9	0.3	0.98	3.22		JW2296	yfcD	1.06364	1.0641	1.06387	0.625887	0.883784	0.754835
JW2318	flk	0.89	0.94	0.92	0.97	1.34	1.16		JW2298	yfcF	1.15093	0.996262	1.0736	0.874286	0.849296	0.861791
JW2318	flk	0.98	1	0.99	0.64	1.03	0.84		JW2299	yfcG	0.845833	0.963636	0.904735	0.756654	0.821867	0.78926
JW2322	yfcL	0.99	1.04	1.02	1.26	1.22	1.24		JW2300	folX	0.977545	1.13122	1.05438	0.903125	0.83527	0.869198
JW2322	yfcL	0.98	1.01	1	0.79	1.11	0.95		JW2301	yfcH	0.866667	0.954545	0.910606	0.82763	0.6576	0.742615
JW2322	yfcL	0.98	0.98	0.98	0.31	0.99	0.65		JW2302	yfcI	0.900333	1.15116	1.02575	0.623827	1.09444	0.859136
JW2325	mepA	1.03	1	1.01	2.07	1.54	1.81		JW2303	hisP	0.996522	1.04144	1.01898	0.983673	0.995	0.989337
JW2325	mepA	0.99	1.02	1	1.03	1.25	1.14		JW2304	hisM	0.891	1.01822	0.954611	0.93125	0.830405	0.880828
JW2325	mepA	0.98	1	0.99	0.55	0.94	0.74		JW2305	hisQ	0.902909	1.05244	0.977677	0.964063	0.667973	0.816018
JW2326	aroC	0.94	1.01	0.97	0.95	0.67	0.81		JW2306	hisJ	1.00348	1.03315	1.01831	1.15102	0.928333	1.03968
JW2328	yfcN	1.15	0.85	1	0.82	0.86	0.84		JW2307	argT	0.952364	1.03844	0.995404	0.935937	0.753919	0.844928
JW2330	yfcP	1	1.01	1.01	1.65	1	1.33		JW2308	ubiX	0.958583	0.660465	0.809524	0.879362	1.01111	0.945237
JW2330	yfcP	0.99	1.01	1	0.9	1.02	0.96		JW2309	purF	0.904	0.898837	0.901419	1.25066	1.27222	1.26144
JW2330	yfcP	0.98	0.99	0.98	0.42	0.71	0.56		JW2310	cvpA	1.09831	1.12857	1.11344	1.074	1.12917	1.10158
JW2334	yfcT	1.07	1.21	1.14	0.76	0.61	0.68		JW2314	dedA	0.876667	0.958182	0.917424	0.613435	0.568267	0.590851
JW2335	yfcU	1.05	1.19	1.12	0.67	0.92	0.8		JW2315	truA	0.773913	0.89779	0.835852	0.85102	0.715	0.78301
JW2340	yfcZ	1.05	0.93	0.99	0.65	1.05	0.85		JW2316	usg	0.81625	1.12644	0.971343	0.900375	1.35	1.12519
JW2341	fadL	1.11	1.09	1.1	1.22	1.18	1.2		JW2317	pdxB	0.881553	0.859375	0.870464	0.998246	0.811667	0.904956
JW2341	fadL	0.98	1	0.99	0.75	1.08	0.91		JW2318	flk	0.8875	0.943636	0.915568	1.0507	0.862	0.956349
JW2341	fadL	0.98	0.98	0.98	0.26	0.96	0.61		JW2319	yfcJ	0.8975	0.914545	0.906023	0.784537	0.760933	0.772735
JW2343	vacJ	0.99	1.09	1.04	0.68	0.97	0.83		JW2322	yfcL	0.993182	1.04487	1.01903	0.725177	0.808108	0.766643
JW2344	yfdC	1.03	1.2	1.12	0.51	0.97	0.74		JW2324	yfcA	1.14849	0.930841	1.03966	0.925714	0.912676	0.919195
JW2346	yfdG	1.08	0.83	0.96	1.27	1.34	1.3		JW2325	mepA	1.025	1.00385	1.01442	0.714539	0.737838	0.726188
JW2346	yfdG	0.99	1.01	1	0.88	0.98	0.93		JW2326	aroC	0.936893	1.00521	0.971051	1.04035	0.933333	0.986842
JW2346	yfdG	0.98	0.99	0.98	0.39	0.66	0.53		JW2328	yfcN	1.14872	0.850467	0.999594	0.865714	0.8	0.832857
JW2352	yfdM	0.91	1.1	1	1.33	0.95	1.14		JW2329	yfcO	0.855833	0.91	0.882917	0.836502	0.771333	0.803918
JW2352	yfdM	0.98	1	0.99	0.62	1.17	0.89		JW2330	yfcP	1.00341	1.00769	1.00555	0.77305	0.851351	0.8122
JW2356	yfdP	1.04	1.2	1.12	0.54	0.98	0.76		JW2331	yfcQ	0.997818	1.17444	1.08613	1.06875	0.872432	0.970591
JW2357	yfdQ	1.05	1.01	1.03	1.47	0.87	1.17		JW2332	yfcR	0.931818	1.04872	0.990268	0.636525	0.867568	0.752046
JW2357	yfdQ	0.98	1	0.99	0.67	1.04	0.85		JW2333	yfcS	0.997273	1.13644	1.06686	0.88125	0.930676	0.905963
JW2358	yfdR	1.04	1.04	1.04	1.49	0.89	1.19		JW2334	yfcT	1.07273	1.20641	1.13957	0.890071	0.925676	0.907873
JW2358	yfdR	0.98	1	0.99	0.72	1.07	0.9		JW2335	yfcU	1.04609	1.19322	1.11966	0.948438	0.994865	0.971651
JW2361	dsdC	0.96	0.92	0.94	0.69	0.96	0.82		JW2336	yfcV	1.02039	1.1375	1.07894	0.724561	0.571667	0.648114
JW2362	dsdX	0.93	1.03	0.98	0.75	0.78	0.76		JW2337	sixA	0.791262	0.848958	0.82011	0.705263	0.746667	0.725965
JW2363	dsdA	1.05	1.13	1.09	0.92	0.74	0.83		JW2338	yfcX	0.961091	1.06444	1.01277	1.05625	0.852703	0.954476
JW2368	yfdE	0.91	1.12	1.01	0.6	1.08	0.84		JW2339	yfcY	0.855833	0.964545	0.910189	0.893536	0.821067	0.857301
JW2369	yfdV	0.91	1.05	0.98	0.83	0.49	0.66		JW2340	yfcZ	1.0507	0.927103	0.9889	0.977143	0.887324	0.932233
JW2371	frc	0.97	1.06	1.02	0.6	0.9	0.75		JW2341	fadL	1.10682	1.08846	1.09764	0.673759	0.998649	0.836204
JW2372	yfdX	0.95	0.97	0.96	1.63	0.87	1.25		JW2342	yfdF	0.994318	0.994872	0.994595	0.492908	0.9	0.696454
JW2372	yfdX	0.99	1.01	1	0.82	1.12	0.97		JW2343	vacJ	0.990909	1.08633	1.03862	0.75	0.954459	0.85223
JW2372	yfdX	0.98	0.99	0.98	0.33	1	0.67		JW2344	yfdC	1.03409	1.19933	1.11671	0.803125	0.85527	0.829198
JW2374	yfdY	0.93	0.94	0.94	0.55	0.89	0.72		JW2345	intS	1.01913	1.01842	1.01877	1.08367	0.925	1.00434
JW2375	ddg	0.96	1.03	0.99	1.4	1.22	1.31		JW2346	yfdG	1.08209	0.830841	0.956467	0.932857	0.876056	0.904457
JW2375	ddg	0.99	1.01	1	0.88	0.99	0.93		JW2347	yfdH	0.889167	1.02	0.954583	0.779468	0.782533	0.781001
JW2375	ddg	0.98	0.99	0.98	0.4	0.67	0.54		JW2350	yfdK	1.09886	1.04103	1.06994	0.595745	1.00946	0.802602
JW2378	ypdB	0.96	1	0.98	1.49	1.29	1.39		JW2352	yfdM	0.905682	1.09872	1.0022	0.843972	0.867568	0.85577
JW2378	ypdB	0.99	1.01	1	0.95	1.11	1.03		JW2355	yfdO	0.9875	0.94359	0.965545	0.682624	0.725676	0.70415
JW2378	ypdB	0.98	0.99	0.99	0.47	0.8	0.64		JW2356	yfdP	1.04418	1.20433	1.12426	0.890625	0.921081	0.905853
JW2382	ypdF	0.95	1.1	1.03	1.34	1.02	1.18		JW2357	yfdQ	1.04545	1.00513	1.02529	0.810284	1.00946	0.909872
JW2382	ypdF	0.98	1	0.99	0.7	1.06	0.88		JW2358	yfdR	1.03636	1.04231	1.03934	0.75	0.905405	0.827703
JW2393	yfeC	1.04	1.01	1.03	1.84	0.71	1.27		JW2359	yfdS	1.05518	1.13933	1.09726	1.06719	0.713649	0.890418
JW2393	yfeC	0.99	1.01	1	0.84	1.13	0.98		JW2361	dsdC	0.961765	0.915981	0.938873	0.570922	1.11757	0.844245
JW2393	yfeC	0.98	0.99	0.98	0.36	1.01	0.68		JW2362	dsdX	0.932174	1.0267	0.979439	0.977551	0.861667	0.919609
JW2398	xapA	1.01	1	1.01	1.57	1.38	1.47		JW2363	dsdA	1.05243	1.13229	1.09236	0.870175	0.76	0.815088
JW2398	xapA	0.99	1.02	1	0.99	1.18	1.09		JW2364	emrY	0.962547	1.01538	0.988966	0.7604	0.76875	0.764575
JW2398	xapA	0.98	0.99	0.99	0.51	0.87	0.69		JW2365	emrK	1.00749	1.06154	1.03451	1.2466	1.09375	1.17017
JW2408	ptsH	0.96	1.1	1.03	1.53	1.14	1.33		JW2366	evgA	0.930098	0.980935	0.955516	0.925532	0.793243	0.859388
JW2408	ptsH	0.99	1.01	1	0.91	1.03	0.97		JW2367	evgS	1.01235	0.964486	0.988419	0.858156	0.806757	0.832456
JW2408	ptsH	0.98	0.99	0.98	0.42	0.72	0.57		JW2368	yfdE	0.908545	1.12033	1.01444	0.923438	0.743649	0.833543
JW2411	pdxK	0.89	0.93	0.91	1.28	1.29	1.29		JW2369	yfdV	0.905682	1.05128	0.978482	0.744681	0.708108	0.726394
JW2411	pdxK	0.99	1.01	1	0.86	1.14	1		JW2370	oxc	0.808738	0.867708	0.838223	0.761404	0.818333	0.789868
JW2411	pdxK	0.98	0.99	0.98	0.38	1.02	0.7		JW2371	frc	0.971977	1.06449	1.01823	0.911429	0.898592	0.90501
JW2412	yfeK	1.03	1.04	1.03	1.41	1.24	1.32		JW2372	yfdX	0.948864	0.971795	0.960329	0.671986	0.905405	0.788696
JW2412	yfeK	0.99	1.01	1	0.9	1.01	0.96		JW2373	ypdI	0.996591	1.05897	1.02778	0.551418	0.822973	0.687196
JW2412	yfeK	0.98	0.99	0.98	0.41	0.7	0.56		JW2374	yfdY	0.932818	0.941778	0.937298	0.826562	0.816757	0.82166
JW2414	cysM	0.87	0.94	0.9	1.45	1.03	1.24		JW2375	ddg	0.956522	1.02947	0.992994	1.06939	0.978333	1.02386
JW2414	cysM	0.99	1.01	1	0.81	1.11	0.96		JW2376	yfdZ	0.894167	0.949091	0.921629	0.78327	0.777067	0.780168
JW2414	cysM	0.98	0.99	0.98	0.32	0.99	0.66		JW2378	ypdB	0.96	1.00364	0.981818	0.930292	0.803467	0.866879
JW2415	cysA	0.85	1.04	0.95	0.72	0.88	0.8		JW2379	ypdC	0.955833	1.00182	0.978826	0.891001	0.862133	0.876567
JW2416	cysW	0.83	1.02	0.92	1.74	1.46	1.6		JW2380	ypdD	0.944348	1.02394	0.984144	0.85102	0.813333	0.832177
JW2416	cysW	0.99	1.02	1	1.02	1.23	1.12		JW2381	ypdE	0.893333	0.970909	0.932121	1.14195	0.936933	1.03944
JW2416	cysW	0.98	1	0.99	0.53	0.92	0.73		JW2382	ypdF	0.951136	1.10385	1.02749	0.796099	0.762162	0.779131
JW2417	cysU	0.95	0.97	0.96	1.67	1.45	1.56		JW2383	ypdG	0.895833	0.943636	0.919735	0.923954	0.865067	0.894511
JW2417	cysU	0.99	1.02	1	1.01	1.22	1.12		JW2385	glk	0.908725	0.924486	0.916606	0.870567	0.689189	0.779878
JW2417	cysU	0.98	1	0.99	0.53	0.91	0.72		JW2386	yfeO	0.89	0.999091	0.944545	0.859316	0.926	0.892658
JW2418	cysP	0.92	1	0.96	1.75	1.45	1.6		JW2387	ypeC	1	1.08718	1.04359	0.625887	0.864865	0.745376
JW2418	cysP	0.99	1.02	1	1.02	1.23	1.13		JW2388	mntH	0.955652	1.03223	0.99394	1.01429	0.97	0.992143
JW2418	cysP	0.98	1	0.99	0.54	0.92	0.73		JW2389	nupC	0.898261	1.00645	0.952353	0.806122	0.811667	0.808895
JW2424	yfeX	1.09	0.88	0.98	0.68	1.82	1.25		JW2393	yfeC	1.04205	1.00897	1.02551	0.746454	0.87973	0.813092
JW2424	yfeX	0.99	1.01	1	0.82	1.12	0.97		JW2394	yfeD	1.09432	0.984615	1.03947	0.835106	1.00811	0.921607
JW2424	yfeX	0.98	0.99	0.98	0.33	1	0.66		JW2396	xapR	0.967059	0.964393	0.965726	0.549645	1.12568	0.837661
JW2426	yfeZ	1.11	1.03	1.07	1.37	0.9	1.13		JW2397	xapB	1.02783	1.05617	1.042	1.09592	0.813333	0.954626
JW2426	yfeZ	0.98	1.07	1.03	0.6	1.13	0.87		JW2398	xapA	1.01478	0.999079	1.00693	0.991837	0.881667	0.936752
JW2431	yffI	0.98	1.24	1.11	1.78	1.82	1.8		JW2399	yfeN	1.02845	0.923556	0.976005	1.04844	0.354595	0.701516
JW2431	yffI	0.99	1.02	2.11	1.03	1.25	2.8		JW2400	yfeR	1.06627	1.12344	1.09486	1.04844	1.0673	1.05787
JW2431	yffI	0.98	1	3.11	0.55	0.94	3.8		JW2406	cysZ	0.955652	1.03039	0.993019	0.865306	0.786667	0.825986
JW2432	eutL	1.04	1.07	1.05	1.71	1.23	1.47		JW2407	cysK	1.01456	1.08854	1.05155	0.998246	0.821667	0.909956
JW2432	eutL	0.99	1.02	1	0.99	1.17	1.08		JW2408	ptsH	0.95913	1.10313	1.03113	1.05102	1.05167	1.05134
JW2432	eutL	0.98	0.99	0.99	0.5	0.86	0.68		JW2409	ptsI	0.857391	0.918969	0.88818	1.18163	1.11833	1.14998
JW2435	eutA	1.08	1.01	1.05	1.57	1.04	1.3		JW2410	crr	0.966957	1.01842	0.992686	1.1	0.863333	0.981667
JW2435	eutA	0.99	1.01	1	0.88	0.98	0.93		JW2411	pdxK	0.894167	0.927273	0.91072	1.02662	0.7748	0.900708
JW2435	eutA	0.98	0.99	0.98	0.39	0.66	0.53		JW2412	yfeK	1.02614	1.03718	1.03166	0.753546	0.840541	0.797043
JW2436	eutH	0.98	0.88	0.93	1.77	1.2	1.48		JW2413	yfeS	1.00836	1.07267	1.04052	0.828125	0.963784	0.895954
JW2436	eutH	0.99	1.02	1	0.99	1.19	1.09		JW2414	cysM	0.872816	0.936458	0.904637	0.738596	0.615	0.676798
JW2436	eutH	0.98	0.99	0.99	0.51	0.87	0.69		JW2415	cysA	0.849565	1.04328	0.946422	1.05306	0.856667	0.954864
JW2439	eutE	0.99	1.03	1.01	1.16	1.14	1.15		JW2416	cysW	0.826957	1.01934	0.923147	0.920408	0.703333	0.811871
JW2439	eutE	0.98	1	0.99	0.63	1.03	0.83		JW2417	cysU	0.951304	0.973297	0.9623	0.930612	0.79	0.860306
JW2443	eutT	1.08	1.05	1.07	1.42	0.93	1.17		JW2418	cysP	0.923478	0.996317	0.959898	0.957143	0.785	0.871071
JW2443	eutT	0.98	1	0.99	0.68	1.05	0.87		JW2420	yfeT	0.89	1.01818	0.954091	1.07985	0.965067	1.02246
JW2444	eutQ	1.04	1.16	1.1	1.88	0.89	1.39		JW2421	yfeU	0.920455	1.02308	0.971766	0.593972	0.735135	0.664553
JW2444	eutQ	0.99	1.01	1	0.95	1.11	1.03		JW2422	murP	0.855833	0.948182	0.902008	0.86185	0.909467	0.885659
JW2444	eutQ	0.98	0.99	0.99	0.47	0.8	0.63		JW2424	yfeX	1.0864	0.882243	0.984319	0.71	0.835211	0.772606
JW2449	tktB	0.99	0.96	0.98	0.66	0.9	0.78		JW2425	yfeY	0.994318	1.00641	1.00036	0.785461	0.928378	0.85692
JW2450	ypfG	1.15	0.97	1.06	1.36	1.35	1.36		JW2426	yfeZ	1.1125	1.02564	1.06907	0.60461	0.82973	0.71717
JW2450	ypfG	0.99	1.01	1	0.92	1.06	0.99		JW2427	ypeA	0.915	0.973636	0.944318	0.807351	0.723067	0.765209
JW2450	ypfG	0.98	0.99	0.98	0.44	0.75	0.59		JW2428	amiA	1.03301	1.08333	1.05817	0.889474	1.07833	0.983904
JW2451	yffH	0.89	1.02	0.96	1.21	1.36	1.28		JW2429	hemF	1.06505	1.07396	1.0695	1.06316	0.748333	0.905746
JW2451	yffH	0.99	1.01	1	0.86	1.14	1		JW2430	yfeG	1.01375	1.28837	1.15106	1.3985	1.14722	1.27286
JW2451	yffH	0.98	0.99	0.98	0.38	1.02	0.7		JW2431	yffI	0.9755	1.24186	1.10868	0.961351	1.60556	1.28345
JW2452	aegA	0.86	0.99	0.92	1.62	1.34	1.48		JW2432	eutL	1.0375	1.07051	1.05401	0.679078	0.909459	0.794269
JW2452	aegA	0.99	1.02	1	0.99	1.18	1.09		JW2433	eutC	0.990291	1.10417	1.04723	0.921053	1.035	0.978026
JW2452	aegA	0.98	0.99	0.99	0.51	0.87	0.69		JW2434	eutB	0.893043	1.06998	0.981513	1.03673	0.786667	0.911701
JW2454	acrD	0.9	1.01	0.96	1.49	0.87	1.18		JW2435	eutA	1.07955	1.01282	1.04618	0.599291	0.878378	0.738835
JW2454	acrD	0.98	1	0.99	0.7	1.06	0.88		JW2436	eutH	0.983478	0.875691	0.929584	0.987755	0.736667	0.862211
JW2457	ypfN	1.1	0.97	1.04	1.1	1.89	1.49		JW2437	eutG	0.953913	1.06262	1.00826	0.932653	0.711667	0.82216
JW2457	ypfN	0.99	1.02	1	1	1.19	1.1		JW2438	eutJ	0.805	0.957273	0.881136	1.0076	0.9244	0.966002
JW2457	ypfN	0.98	0.99	0.99	0.51	0.88	0.7		JW2439	eutE	0.991304	1.02855	1.00992	0.973469	0.913333	0.943401
JW2459	ypfI	1.13	0.94	1.04	0.82	1.79	1.31		JW2440	cchB	0.875	0.958182	0.916591	1.01141	0.758933	0.88517
JW2459	ypfI	0.99	1.01	1	0.89	0.99	0.94		JW2441	cchA	0.884167	0.965455	0.924811	0.949303	0.860933	0.905118
JW2459	ypfI	0.98	0.99	0.98	0.4	0.68	0.54		JW2442	eutI	1.04869	1.02747	1.03808	0.9526	1.05	1.0013
JW2460	ypfJ	0.96	1.09	1.02	1.22	1.11	1.17		JW2443	eutT	1.07955	1.05128	1.06541	0.771277	1.11216	0.941719
JW2460	ypfJ	0.98	1	2.02	0.66	1.04	2.17		JW2444	eutQ	1.03636	1.1641	1.10023	0.758865	0.963514	0.861189
JW2464	gcvR	0.93	1.09	1.01	1.1	1.21	1.15		JW2445	eutP	1.06535	0.892523	0.978936	0.72	0.915493	0.817746
JW2464	gcvR	0.98	1	0.99	0.63	1.03	0.83		JW2446	ypfE	1.06942	0.942056	1.00574	0.877143	0.926761	0.901952
JW2466	hyfA	0.96	0.99	0.97	1.45	0.99	1.22		JW2447	maeB	0.986471	0.959907	0.973189	0.815603	0.77973	0.797666
JW2466	hyfA	0.98	1	0.99	0.77	1.1	0.93		JW2448	talA	1.00049	0.966822	0.983656	0.93617	0.818919	0.877545
JW2466	hyfA	0.98	0.98	0.98	0.29	0.98	0.63		JW2449	tktB	0.993431	0.960093	0.976762	0.939716	0.945946	0.942831
JW2472	hyfG	1.02	1.02	1.02	1.51	1.07	1.29		JW2450	ypfG	1.15151	0.969159	1.06034	0.838571	1.12394	0.981258
JW2472	hyfG	0.99	1.01	1	0.86	0.95	0.91		JW2451	yffH	0.891667	1.02091	0.956288	1.05577	0.960533	1.00815
JW2472	hyfG	0.98	0.99	0.98	0.38	0.64	0.51		JW2452	aegA	0.856522	0.990792	0.923657	0.763265	0.611667	0.687466
JW2473	hyfH	0.9	1.03	0.97	0.81	0.81	0.81		JW2453	narQ	1.0551	0.978505	1.0168	0.838652	0.901351	0.870002
JW2475	hyfJ	1.05	1.01	1.03	0.68	0.82	0.75		JW2454	acrD	0.903478	1.01105	0.957264	0.736735	0.873333	0.805034
JW2476	hyfR	0.9	0.99	0.95	1.49	1.21	1.35		JW2455	yffB	0.988953	0.804673	0.896813	0.758571	0.852113	0.805342
JW2476	hyfR	0.99	1.01	1	0.92	1.05	0.98		JW2457	ypfN	1.1036	0.968224	1.03591	0.867143	0.867606	0.867374
JW2476	hyfR	0.98	0.99	0.98	0.43	0.74	0.59		JW2459	ypfI	1.13256	0.943925	1.03824	0.738571	0.809859	0.774215
JW2480	yfgD	1.01	0.92	0.96	1.45	1.11	1.28		JW2460	ypfJ	0.956818	1.08589	1.02135	0.903125	0.871081	0.887103
JW2480	yfgD	0.99	1.01	1	0.85	1.14	0.99		JW2461	purC	0.864091	1.018	0.941045	0.79375	0.850541	0.822145
JW2480	yfgD	0.98	0.99	0.98	0.37	1.02	0.69		JW2462	nlpB	1.06136	1.00256	1.03196	0.796099	0.92027	0.858185
JW2484	purM	0.92	0.99	0.96	1.45	1.59	1.52		JW2464	gcvR	0.933043	1.08656	1.0098	0.92449	0.773333	0.848912
JW2484	purM	0.99	1.02	1	1.01	1.21	1.11		JW2465	bcp	1.03204	1.05937	1.04571	0.854386	1.04333	0.94886
JW2484	purM	0.98	1	0.99	0.52	0.9	0.71		JW2466	hyfA	0.957391	0.988029	0.97271	1.02653	0.82	0.923265
JW2485	purN	0.95	0.99	0.97	1.33	1.38	1.36		JW2467	hyfB	0.894783	1.02762	0.961203	0.902041	0.825	0.86352
JW2485	purN	0.99	1.01	1	0.92	1.06	0.99		JW2468	hyfC	1.01685	1.02527	1.02106	0.6944	0.970833	0.832617
JW2485	purN	0.98	0.99	0.98	0.44	0.74	0.59		JW2469	hyfD	0.826957	1.01105	0.919003	0.977551	0.976667	0.977109
JW2486	ppk	0.96	1.05	1.01	1.4	1.22	1.31		JW2470	hyfE	0.932174	1.05433	0.993251	1.00408	0.845	0.924541
JW2486	ppk	0.99	1.01	1	0.89	0.99	0.94		JW2471	hyfF	1.00609	1.00184	1.00396	0.963265	0.868333	0.915799
JW2486	ppk	0.98	0.99	0.98	0.4	0.68	0.54		JW2472	hyfG	1.01826	1.0221	1.02018	0.926531	0.765	0.845765
JW2491	guaA	0.38	0.34	0.36	0.21	0.23	0.22		JW2473	hyfH	0.902609	1.02762	0.965117	1.05918	0.768333	0.913759
JW2493	xseA	1.02	1.02	1.02	1.57	1.16	1.37		JW2475	hyfJ	1.04963	1.00659	1.02811	1.0174	0.989583	1.00349
JW2493	xseA	0.99	1.01	1	0.93	1.07	1		JW2476	hyfR	0.901136	0.994872	0.948004	0.79078	0.874324	0.832552
JW2493	xseA	0.98	0.99	0.99	0.45	0.76	0.61		JW2477	focB	0.895652	1.0046	0.950128	0.889796	0.838333	0.864065
JW2496	yfgL	0.72	0.75	0.73	0.77	0.29	0.53		JW2478	yfgO	0.94	1.04236	0.991179	0.942857	0.831667	0.887262
JW2497	yfgM	0.95	0.98	0.96	0.91	0.68	0.79		JW2479	yfgC	0.895	0.939091	0.917045	0.798479	0.497467	0.647973
JW2500	yfgA	0.75	0.86	0.8	0.22	0.23	0.22		JW2480	yfgD	1.00562	0.915385	0.960501	0.8326	0.920833	0.876717
JW2503	pbpC	1.09	1.12	1.1	0.63	0.96	0.79		JW2482	uraA	0.935652	1.0267	0.981178	0.881633	0.946667	0.91415
JW2505	sseA	1	1.03	1.02	1.21	1.27	1.24		JW2483	upp	1.01498	1.15275	1.08386	1.1016	1.00208	1.05184
JW2505	sseA	0.98	1.01	2.02	0.8	1.11	2.24		JW2484	purM	0.923478	0.98895	0.956214	0.94898	0.776667	0.862823
JW2505	sseA	0.98	0.98	3.02	0.32	0.99	3.24		JW2485	purN	0.948696	0.986188	0.967442	1.26939	1.085	1.17719
JW2507	pepB	0.98	1.01	0.99	1.43	1.16	1.29		JW2486	ppk	0.960227	1.05	1.00511	0.978723	1.14189	1.06031
JW2507	pepB	0.99	1.01	1	0.87	0.96	0.91		JW2487	ppx	1.10291	1.31146	1.20719	1.30702	1.01667	1.16184
JW2507	pepB	0.98	0.99	0.98	0.38	0.65	0.52		JW2488	yfgF	0.9325	0.987273	0.959886	0.912548	0.851333	0.88194
JW2509	fdx	0.92	0.98	0.95	0.81	0.84	0.82		JW2490	yfgI	1.01382	1.13633	1.07508	0.9625	1.08865	1.02557
JW2511	hscB	0.83	0.91	0.87	0.82	0.56	0.69		JW2491	guaA	0.380455	0.344333	0.362394	0.389062	0.296486	0.342774
JW2513	iscU	0.53	0.56	0.55	0.57	0.73	0.65		JW2493	xseA	1.01565	1.01565	1.01565	1.19796	0.995	1.09648
JW2514	iscS	0.65	0.73	0.69	2.05	1.33	1.69		JW2496	yfgL	0.717326	0.752336	0.734831	0.731429	0.721127	0.726278
JW2514	iscS	0.99	1.02	1	1.03	1.25	1.14		JW2497	yfgM	0.945455	0.978205	0.96183	0.81383	0.913514	0.863672
JW2514	iscS	0.98	1	0.99	0.54	0.94	0.74		JW2500	yfgA	0.751667	0.855455	0.803561	0.524715	0.5296	0.527157
JW2516	yfhQ	0.91	0.93	0.92	1.21	1.21	1.21		JW2501	yfgB	0.904167	0.949091	0.926629	0.989861	0.8816	0.93573
JW2516	yfhQ	0.98	1	0.99	0.76	1.09	0.92		JW2502	ndk	1.00982	1.14444	1.07713	0.915625	0.854324	0.884975
JW2516	yfhQ	0.98	0.98	0.98	0.27	0.97	0.62		JW2503	pbpC	1.08745	1.12122	1.10434	0.995313	1.05419	1.02475
JW2520	hcaT	1.15	1.1	1.12	0.98	1.28	1.13		JW2504	yfhM	1.1636	1.01215	1.08788	0.871429	1.11127	0.991348
JW2520	hcaT	0.98	1.07	1.03	0.59	1.13	0.86		JW2505	sseA	1.00435	1.03398	1.01916	1.10444	0.848485	0.976465
JW2521	hcaR	0.92	0.98	0.95	0.8	0.73	0.76		JW2507	pepB	0.982955	1.00641	0.994682	0.641844	0.736486	0.689165
JW2523	hcaF	0.95	1.01	0.98	1.08	1.19	1.14		JW2508	yfhJ	0.939884	0.860748	0.900316	0.927143	0.876056	0.9016
JW2523	hcaF	0.98	1.07	1.02	0.61	1.14	0.87		JW2509	fdx	0.923478	0.979742	0.95161	0.959184	0.965	0.962092
JW2525	hcaB	1.04	1.15	1.1	0.92	1.43	1.17		JW2510	hscA	0.93301	0.898958	0.915984	0.498246	0.441667	0.469956
JW2525	hcaB	0.98	1	0.99	0.68	1.05	0.86		JW2511	hscB	0.825833	0.912727	0.86928	0.967047	0.7416	0.854323
JW2526	hcaD	0.99	1.07	1.03	1.23	1.31	1.27		JW2512	iscA	1.00244	0.705607	0.854025	0.912857	0.9	0.906429
JW2526	hcaD	0.99	1.01	1	0.84	1.13	0.98		JW2513	iscU	0.534644	0.557143	0.545894	0.4972	0.404167	0.450683
JW2526	hcaD	0.98	0.99	0.98	0.35	1.01	0.68		JW2514	iscS	0.651685	0.72967	0.690678	0.5148	0.533333	0.524067
JW2530	yphD	0.94	1.07	1	1.2	1.16	1.18		JW2515	iscR	0.868333	0.907273	0.887803	0.892269	0.788933	0.840601
JW2530	yphD	0.98	1	0.99	0.7	1.06	0.88		JW2516	yfhQ	0.9075	0.933636	0.920568	0.903676	0.9548	0.929238
JW2531	yphE	0.98	1.05	1.01	1.02	1.35	1.18		JW2518	yfhR	0.955	1.00636	0.980682	0.901141	0.8412	0.87117
JW2531	yphE	0.98	1	0.99	0.7	1.06	0.88		JW2520	hcaT	1.14802	1.09813	1.12308	0.932857	1.1662	1.04953
JW2532	yphF	0.91	0.98	0.95	0.56	0.84	0.7		JW2521	hcaR	0.915	0.977273	0.946136	0.833967	0.5648	0.699384
JW2535	glyA	0.89	0.96	0.92	0.64	0.45	0.55		JW2522	hcaE	0.8725	0.937273	0.904886	0.942966	0.621867	0.782416
JW2536	hmp	0.98	1.05	1.01	1.35	1.29	1.32		JW2523	hcaF	0.949565	1.00737	0.978466	0.989796	0.898333	0.944065
JW2536	hmp	0.99	1.01	1	0.9	1.01	0.95		JW2524	hcaC	0.983478	1.01105	0.997264	1.06531	0.905	0.985153
JW2536	hmp	0.98	0.99	0.98	0.41	0.7	0.56		JW2525	hcaB	1.04272	1.14896	1.09584	0.917544	0.76	0.838772
JW2537	glnB	0.78	0.84	0.81	0.94	0.66	0.8		JW2526	hcaD	0.986087	1.07274	1.02942	0.802041	0.981667	0.891854
JW2539	yfhG	1.11	0.96	1.03	0.92	2.21	1.57		JW2527	yphA	1.07128	0.833645	0.952462	0.994286	0.987324	0.990805
JW2539	yfhG	0.99	1.02	1	1.01	1.23	1.12		JW2528	yphB	1.0687	0.941748	1.00522	1.08222	1.00758	1.0449
JW2539	yfhG	0.98	1	0.99	0.53	0.91	0.72		JW2530	yphD	0.937391	1.0709	1.00415	0.95102	0.821667	0.886344
JW2542	yfhD	0.97	1.04	1.01	0.73	0.9	0.82		JW2531	yphE	0.98	1.04696	1.01348	0.95102	0.823333	0.887177
JW2546	yfhL	0.87	0.95	0.91	1.09	1.26	1.17		JW2532	yphF	0.910833	0.983636	0.947235	0.718631	0.931733	0.825182
JW2546	yfhL	0.98	1	0.99	0.68	1.05	0.87		JW2535	glyA	0.891262	0.95625	0.923756	1.01404	0.781667	0.897851
JW2548	pdxJ	1.14	1.15	1.15	1.04	1.37	1.21		JW2536	hmp	0.976522	1.05157	1.01404	1.02653	0.971667	0.999099
JW2548	pdxJ	0.98	1	0.99	0.76	1.09	0.92		JW2537	glnB	0.784466	0.841667	0.813066	0.703509	0.866667	0.785088
JW2548	pdxJ	0.98	0.98	0.98	0.27	0.97	0.62		JW2538	yfhA	0.984412	0.99514	0.989776	0.842199	0.786486	0.814343
JW2553	lepA	0.99	0.99	0.99	1.27	1.15	1.21		JW2539	yfhG	1.10523	0.961682	1.03346	1.00714	1.11408	1.06061
JW2553	lepA	0.98	1	0.99	0.76	1.09	0.93		JW2541	purL	1.00783	1.03407	1.02095	1.2	0.905	1.0525
JW2553	lepA	0.98	0.98	0.98	0.28	0.97	0.63		JW2542	yfhD	0.966667	1.04364	1.00515	0.888466	0.8252	0.856833
JW2554	rseC	1.01	1.05	1.03	1.75	1.49	1.62		JW2545	yfhH	0.97	1.00818	0.989091	0.859316	0.872133	0.865724
JW2554	rseC	0.99	1.02	1	1.02	1.24	1.13		JW2546	yfhL	0.865833	0.947273	0.906553	1.03676	0.9852	1.01098
JW2554	rseC	0.98	1	0.99	0.54	0.93	0.74		JW2548	pdxJ	1.13883	1.15312	1.14598	1.00877	0.803333	0.906053
JW2555	rseB	0.99	1.11	1.05	1.39	1.08	1.23		JW2549	recO	1.02174	1.05825	1.04	1.14444	0.983333	1.06389
JW2555	rseB	0.98	1.01	1	0.79	1.1	0.95		JW2553	lepA	0.989565	0.990792	0.990179	0.912245	0.69	0.801122
JW2555	rseB	0.98	0.98	0.98	0.31	0.99	0.65		JW2554	rseC	1.01311	1.05495	1.03403	1.0378	0.891667	0.964733
JW2556	rseA	0.7	0.87	0.79	0.66	0.54	0.6		JW2555	rseB	0.990637	1.11429	1.05246	1.5284	0.464583	0.996492
JW2563	yfiD	1.19	1.01	1.1	1	1.69	1.35		JW2556	rseA	0.702083	0.872093	0.787088	0.278612	0.741667	0.510139
JW2563	yfiD	0.99	1.01	1	0.91	1.04	0.98		JW2558	nadB	0.916505	1.08958	1.00304	0.692982	0.705	0.698991
JW2563	yfiD	0.98	0.99	0.98	0.43	0.73	0.58		JW2559	yfiC	0.948333	0.959091	0.953712	0.816223	0.899333	0.857778
JW2564	ung	0.96	1.08	1.02	1.18	1.26	1.22		JW2560	srmB	1.00114	0.946154	0.973645	0.58156	0.905405	0.743483
JW2564	ung	0.98	1	2.02	0.78	1.1	2.22		JW2561	yfiE	0.885833	0.98	0.932917	0.948035	0.912267	0.930151
JW2564	ung	0.98	0.98	3.02	0.29	0.98	3.22		JW2562	yfiK	0.9275	0.922727	0.925114	0.901141	0.752	0.82657
JW2565	yfiF	0.86	0.93	0.9	1.32	1.23	1.28		JW2563	yfiD	1.19081	1.00561	1.09821	1.11143	1.09577	1.1036
JW2565	yfiF	0.99	1.01	1	0.84	1.13	0.99		JW2564	ung	0.961739	1.07573	1.01873	0.986667	0.8	0.893333
JW2565	yfiF	0.98	0.99	0.98	0.36	1.01	0.69		JW2565	yfiF	0.8625	0.93	0.89625	0.874525	0.693333	0.783929
JW2568	yfiQ	0.98	0.99	0.98	1.33	1.09	1.21		JW2566	trxC	0.682524	1.09792	0.89022	0.949123	0.806667	0.877895
JW2568	yfiQ	0.98	1	0.99	0.75	1.09	0.92		JW2568	yfiQ	0.980833	0.987273	0.984053	0.920152	0.852533	0.886343
JW2568	yfiQ	0.98	0.98	0.98	0.27	0.97	0.62		JW2570	yfiM	1.02628	0.946729	0.986504	0.805714	1.09718	0.951449
JW2570	yfiM	1.03	0.95	0.99	1.11	1.17	1.14		JW2571	kgtP	1.02055	1.20756	1.11405	0.94375	0.718108	0.830929
JW2570	yfiM	0.98	1	0.99	0.61	1.17	0.89		JW2573	clpB	0.964545	1.14356	1.05405	1.10156	0.823378	0.96247
JW2576	rluD	0.84	0.96	0.9	1.02	0.5	0.76		JW2575	yfiH	0.955	1.00818	0.981591	0.973384	0.8992	0.936292
JW2578	yfiA	0.86	0.98	0.92	0.8	0.76	0.78		JW2576	rluD	0.843478	0.962247	0.902863	0.889796	0.72	0.804898
JW2579	pheL	1.11	0.89	1	0.88	0.8	0.84		JW2578	yfiA	0.858333	0.976364	0.917348	0.826362	0.764133	0.795248
JW2580	pheA	1.05	1.13	1.09	1.36	0.97	1.16		JW2579	pheL	1.10861	0.885714	0.997164	0.9102	1.03542	0.972808
JW2580	pheA	0.98	1	0.99	0.66	1.04	0.85		JW2580	pheA	1.04951	1.12604	1.08778	0.750877	0.888333	0.819605
JW2582	aroF	0.87	0.94	0.9	1.31	0.93	1.12		JW2581	tyrA	0.954369	1.02396	0.989164	0.891228	0.808333	0.849781
JW2582	aroF	0.98	1.08	1.03	0.57	1.11	0.84		JW2582	aroF	0.871845	0.935417	0.903631	0.919298	0.946667	0.932982
JW2584	yfiR	1.1	0.96	1.03	1.07	1.31	1.19		JW2584	yfiR	1.10453	0.964486	1.03451	0.778571	0.874648	0.82661
JW2584	yfiR	0.98	1	0.99	0.73	1.08	0.9		JW2585	yfiN	0.943182	0.964103	0.953642	0.560284	0.672973	0.616628
JW2586	yfiB	0.9	0.94	0.92	1.27	1.2	1.23		JW2586	yfiB	0.900833	0.940909	0.920871	0.849176	0.739733	0.794455
JW2586	yfiB	0.98	1.01	1	0.79	1.1	0.95		JW2592	ypjD	0.9025	0.934545	0.918523	1.19645	1.034	1.11523
JW2586	yfiB	0.98	0.98	0.98	0.31	0.99	0.65		JW2598	smpA	1.05431	1.07363	1.06397	0.9546	0.904167	0.929383
JW2592	ypjD	0.9	0.93	0.92	0.56	0.96	0.76		JW2599	yfjF	0.817326	0.671963	0.744644	0.997143	0.926761	0.961952
JW2598	smpA	1.05	1.07	1.06	0.58	0.82	0.7		JW2600	yfjG	0.787093	0.898131	0.842612	0.761429	0.761972	0.7617
JW2599	yfjF	0.82	0.67	0.74	0.57	0.85	0.71		JW2601	smpB	0.983495	1.03229	1.00789	0.652632	0.65	0.651316
JW2600	yfjG	0.79	0.9	0.84	0.76	1.54	1.15		JW2602	intA	0.995318	0.965934	0.980626	0.7514	0.883333	0.817367
JW2600	yfjG	0.98	1	0.99	0.62	1.02	0.82		JW2603	yfjH	1.10256	0.998131	1.05034	0.951429	0.912676	0.932052
JW2601	smpB	0.98	1.03	1.01	1.53	1.37	1.45		JW2604	alpA	1.05827	1.16222	1.11025	0.946875	0.898243	0.922559
JW2601	smpB	0.99	1.02	1	0.98	1.17	1.08		JW2605	yfjI	1.04721	0.979439	1.01332	1.11143	1.09155	1.10149
JW2601	smpB	0.98	0.99	0.99	0.5	0.86	0.68		JW2607	yfjJ	1.00518	1.15533	1.08026	0.817187	0.786892	0.80204
JW2605	yfjI	1.05	0.98	1.01	0.82	1.6	1.21		JW2608	yfjK	1.28151	0.900935	1.09122	0.822857	0.864789	0.843823
JW2605	yfjI	0.98	1	0.99	0.76	1.09	0.93		JW2609	yfjL	1.14279	0.961682	1.05224	0.705714	1.01972	0.862716
JW2605	yfjI	0.98	0.98	0.98	0.28	0.97	0.62		JW2610	yfjM	1.16977	0.954206	1.06199	0.85	1.03803	0.944014
JW2608	yfjK	1.28	0.9	1.09	0.87	0.77	0.82		JW2611	yfjN	0.990465	0.83271	0.911588	0.828571	1.10704	0.967807
JW2614	yfjQ	1.11	0.97	1.04	0.84	1.55	1.2		JW2614	yfjQ	1.10988	0.972897	1.04139	0.881429	0.826761	0.854095
JW2614	yfjQ	0.98	1	0.99	0.74	1.08	0.91		JW2615	yfjR	0.895833	0.969091	0.932462	1.00127	0.696	0.848634
JW2615	yfjR	0.9	0.97	0.93	1.14	1.42	1.28		JW2618	yfjT	0.878333	0.966364	0.922348	1.02788	0.932133	0.980008
JW2615	yfjR	0.99	1.01	1	0.85	1.14	1		JW2619	yfjU	0.889167	0.97	0.929583	0.932826	0.897867	0.915347
JW2615	yfjR	0.98	0.99	0.98	0.37	1.02	0.69		JW2621	yfjV	0.972727	1.02308	0.997902	0.682624	0.693243	0.687934
JW2618	yfjT	0.88	0.97	0.92	1.22	1.44	1.33		JW2623	yfjW	1.19814	0.983178	1.09066	1.05143	0.922535	0.986982
JW2618	yfjT	0.99	1.01	1	0.9	1.02	0.96		JW2624	yfjX	0.989767	0.846729	0.918248	0.735714	0.921127	0.828421
JW2618	yfjT	0.98	0.99	0.98	0.42	0.71	0.56		JW2625	yfjY	0.909667	1.25632	1.08299	0.915572	1.25	1.08279
JW2621	yfjV	0.97	1.02	1	1.64	1.15	1.39		JW2626	yfjZ	1.02364	1.05	1.03682	0.884375	0.839324	0.86185
JW2621	yfjV	0.99	1.01	1	0.95	1.12	1.03		JW2627	ypjF	1.30756	0.966355	1.13696	0.82	0.969014	0.894507
JW2621	yfjV	0.98	0.99	0.99	0.47	0.8	0.64		JW2629	ypjB	1.05227	1.00128	1.02678	0.62234	0.837838	0.730089
JW2623	yfjW	1.2	0.98	1.09	1.28	1.29	1.28		JW2631	ygaR	1.06651	0.953271	1.00989	0.732857	1.02676	0.879809
JW2623	yfjW	0.99	1.01	1	0.86	1.14	1		JW2633	yqaD	0.965909	1	0.982955	0.803191	0.739189	0.77119
JW2623	yfjW	0.98	0.99	0.98	0.37	1.02	0.69		JW2635	ygaF	0.946667	0.937719	0.942193	0.965779	0.945867	0.955823
JW2624	yfjX	0.99	0.85	0.92	0.85	0.84	0.85		JW2636	gabD	0.985437	1.08333	1.03439	0.785965	0.838333	0.812149
JW2629	ypjB	1.05	1	1.03	0.76	0.62	0.69		JW2637	gabT	0.957455	1.05111	1.00428	1.05625	0.708784	0.882517
JW2637	gabT	0.96	1.05	1	1.1	1.39	1.24		JW2638	gabP	0.935652	0.971455	0.953554	0.85102	0.611667	0.731344
JW2637	gabT	0.99	1.01	2	0.81	1.11	2.24		JW2639	csiR	1.07772	1.12418	1.10095	0.4134	1.07292	0.743158
JW2637	gabT	0.98	0.99	3	0.32	0.99	3.24		JW2640	ygaU	0.8725	0.956364	0.914432	0.982256	0.822267	0.902261
JW2638	gabP	0.94	0.97	0.95	1.13	1.15	1.14		JW2641	yqaE	1.15372	0.971963	1.06284	0.784286	0.773239	0.778763
JW2638	gabP	0.98	1	0.99	0.62	1.17	0.89		JW2642	ygaV	0.8925	0.961404	0.926952	1.10139	0.822133	0.961764
JW2639	csiR	1.08	1.12	1.1	0.64	0.93	0.79		JW2643	ygaP	0.810833	0.935965	0.873399	1.15209	0.853467	1.00278
JW2641	yqaE	1.15	0.97	1.06	0.75	1.55	1.15		JW2644	stpA	1.08441	1.02794	1.05618	0.528369	1.19865	0.863509
[truncated: 1,909 more rows]

## Sheet: Figure 1C-hypersensitive to TMP
Knockout	LB (1)	LB (2)	LB Avg	Tmp300 (1)	Tmp300 (2)	Tmp300 Avg	Definition	Functional category
acrB	1.06	1.14	1.1	0.43	0.31	0.37	acrB, multidrug efflux pump RND permease AcrB	transport
atpG	0.96	1.12	1.04	0.47	0.62	0.54	atpG, ATP synthase F1 complex subunit γ	metabolism		Note:
dam	0.97	1.08	1.02	0.19	0.63	0.41	dam, DNA adenine methyltransferase	Regulation		TMP300 : 300 ng/mL trimethoprim
glnP	0.96	1.02	0.99	0.28	0.76	0.52	glnP, L-glutamine ABC transporter membrane subunit	transport		Cmp3: 3 micrograms/mL chloramphenicol
glyA	0.89	0.96	0.92	0.64	0.45	0.55	glyA, serine hydroxymethyltransferase	metabolism
hofC	0.89	1.15	1.02	0.28	0.74	0.51	hofC, inner membrane protein HofC	Cell Envelope		All values normalised to growth of WT (set to 1)
holD	0.85	0.85	0.85	0.21	0.66	0.44	holD, DNA polymerase III subunit ψ	information transfer
kdsC	1.06	1.01	1.04	0.55	0.59	0.57	kdsC, 3-deoxy-D-manno-octulosonate 8-phosphate phosphatase	metabolism
ldhA	1.03	0.99	1.01	0.59	0.53	0.56	ldha, D-lactate dehydrogenase	metabolism
lpxM	1.13	1.15	1.14	0.68	0.48	0.58	lpxM, Lipid A biosynthesis myristoyltransferase	Cell Envelope
modA	0.92	1.03	0.97	0.4	0.68	0.54	modA, molybdate ABC transporter periplasmic binding protein	metabolism
nudB	1.06	1.03	1.05	0.22	0.52	0.37	nudB, dihydroneopterin triphosphate diphosphatase	metabolism
parC	0.89	1.12	1.01	0.34	0.81	0.58	parC, dimer of DNA topoisomerase IV	information transfer
renD	0.98	0.98	0.98	0.72	0.46	0.59	renD, DLP12 prophage; protein RenD	Pseudogene
rfaD	0.86	0.91	0.89	0.57	0.6	0.58	waaD, ADP-L-glycero-D-mannoheptose 6-epimerase	metabolism
rfaG	0.94	0.98	0.96	0.32	0.54	0.43	waaG, lipopolysaccharide glucosyltransferase I	Cell Envelope
rfaH	0.88	1.14	1.01	0.54	0.59	0.56	rfaH, transcription antiterminator RfaH	information transfer
rfaI	1.12	1.01	1.07	0.75	0.37	0.56	waaO, UDP-D-glucose:(glucosyl)LPS α-1,3-glucosyltransferase	Cell Envelope
rpsO	0.89	1.02	0.95	0.47	0.68	0.57	rpsO, 30S ribosomal subunit protein S15	information transfer
ruvC	0.83	0.99	0.91	0.4	0.57	0.48	ruvC, crossover junction endodeoxyribonuclease RuvC	information transfer
surA	0.68	0.7	0.69	0.44	0.5	0.47	chaperone SurA	information transfer
tatC	0.95	1.07	1.01	0.2	0.65	0.42	tatC, twin arginine protein translocation system	transport
tolA	0.72	0.92	0.82	0.47	0.69	0.58	tolA, Tol-Pal system protein TolA	Cell Envelope
tolC	1.1	1.07	1.09	0.23	0.78	0.5	tolC, outer membrane channel TolC	transport
tolR	0.71	0.8	0.75	0.22	0.73	0.48	Tol-Pal system protein TolR	Cell Envelope
ybaN	0.86	0.79	0.83	0.65	0.51	0.58	ybaN, DUF454 domain-containing inner membrane protein	Cell Envelope
ycbC	1.13	0.89	1.01	0.24	0.15	0.19	elyC, envelope biogenesis factor	Cell Envelope
yceA	0.91	0.93	0.92	0.54	0.55	0.55	trhO, tRNA U34 hydroxylase TrhO	information transfer
ycfM	0.75	0.92	0.84	0.33	0.52	0.43	lpoB, outer membrane lipoprotein - activator of MrcB activity	Cell Envelope
yfgA	0.75	0.86	0.8	0.22	0.23	0.22	rodZ, cytoskeleton protein RodZ	Unclassified
yfgL	0.72	0.75	0.73	0.77	0.29	0.53	bamB, outer membrane protein assembly factor BamB	Cell Envelope
ygjE	1.04	0.96	1	0.56	0.57	0.56	ttdT, L-tartrate:succinate antiporter	transport
ymfC	0.92	0.87	0.89	0.59	0.49	0.54	rluE, 23S rRNA pseudouridine2457 synthase	information transfer
ynbA	0.93	0.95	0.94	0.22	0.61	0.41	ynbA, CDP-alcohol phosphatidyltransferase domain-containing protein YnbA	metabolism
yqiJ	0.92	1.03	0.97	0.51	0.64	0.58	yqiJ, DUF1449 domain-containing inner membrane protein	Cell Envelope

## Sheet: Figure 1C-hypersensitive to CMP
Knockout	LB (1)	LB (2)	LB Avg	Cmp3 (1)	Cmp3 (2)	Cmp3 Avg	Definition	Functional category
ackA	0.973864	1.04359	1.00873	0.487589	0.635135	0.561362	AckA, acetate kinase	Metabolism
acrA	1.06927	1.21944	1.14436	0.142187	0.14527	0.143729	AcrA, multidrug efflux pump Cell Envelope fusion lipoprotein	Transport
acrB	1.06408	1.14167	1.10287	0.224561	0.148333	0.186447	AcrB, multidrug efflux pump RND permease	Transport		Note:
argO	0.79703	0.872549	0.834789	0.634387	0.503731	0.569059	ArgO, L-arginine exporter	Transport		TMP300 : 300 ng/mL trimethoprim
asmA	0.909167	0.951818	0.930492	0.626109	0.520533	0.573321	AsmA, putative assembly protein	Cell Envelope		Cmp3: 3 micrograms/mL chloramphenicol
astB	0.999029	1.07187	1.03545	0.7	0.498333	0.599167	AstB, N-succinylarginine dihydrolase	Metabolism
atpG	0.9615	1.11628	1.03889	0.297749	0.347222	0.322485	AtpG,ATP synthase F1 complex subunit γ	Metabolism		All values normalised to growth of WT (set to 1)
cusA	0.926136	1.01026	0.968196	0.588652	0.632432	0.610542	CusA,copper/silver export system RND permease	Transport
cydB	0.898864	1.0641	0.981483	0.512411	0.698649	0.60553	CydB, cytochrome bd-I subunit 2	Metabolism
dapF	0.954417	1.19186	1.07314	0.359662	0.522222	0.440942	DapF, diaminopimelate epimerase	Metabolism
dedA	0.876667	0.958182	0.917424	0.613435	0.568267	0.590851	DedA, DedA family protein	ORF
dksA	0.896667	0.961818	0.929242	0.614702	0.454667	0.534684	DksA, RNA polymerase-binding transcription factor	Regulation
dnaK	1.02039	0.898958	0.959673	0.605263	0.581667	0.593465	DnaK, Hsp70 chaperone protein	Information Transfer
dsbB	0.859551	0.898901	0.879226	0.5206	0.589583	0.555092	DsbB,protein thiol:quinone oxidoreductase	Information Transfer
elaD	1.03545	1.15311	1.09428	0.807813	0.305811	0.556812	ElaD, protease ElaD	Information Transfer
fimC	0.996117	1.08542	1.04077	0.550877	0.458333	0.504605	FimC, type 1 fimbriae periplasmic chaperone	Information Transfer
galU	1.03107	0.808333	0.919701	0.247368	0.208333	0.227851	galU,UTP—glucose-1-phosphate uridylyltransferase	Cell Envelope
glpX	1.10909	1.07051	1.0898	0.544326	0.682432	0.613379	GlpX, fructose-1,6-bisphosphatase 2	Metabolism
gmhB	0.933545	1.01167	0.972606	0.714063	0.289865	0.501964	GmhB, D-glycero-β-D-manno-heptose-1,7-bisphosphate 7-phosphatase	Metabolism
hlpA	0.9325	0.951818	0.942159	0.664132	0.479733	0.571933	OmpH,periplasmic chaperone Skp	Information Transfer
hrpA	0.843182	0.958974	0.901078	0.462766	0.602703	0.532734	HrpA, ATP-dependent 3'→5' RNA helicase	Information Transfer
hscA	0.93301	0.898958	0.915984	0.498246	0.441667	0.469956	hscA, iron-sulfur cluster biosynthesis chaperone	Information Transfer
lpp	0.911702	0.9817	0.946701	0.598814	0.330224	0.464519	Lpp,murein lipoprotein	Cell Envelope
lpxL	0.993167	1.15465	1.07391	0.39137	0.447222	0.419296	LpxL,lauroyl acyltransferase	Cell Envelope
miaA	1.07116	1.08242	1.07679	0.3272	0.554167	0.440683	miaA,tRNA dimethylallyltransferase	Information Transfer
moeB	0.709709	1.02188	0.865792	0.498246	0.636667	0.567456	MoeB,molybdopterin-synthase adenylyltransferase	Metabolism
nuoC	0.795364	0.987333	0.891348	0.485938	0.697297	0.591617	NuoC, NADH:quinone oxidoreductase subunit	Metabolism
nuoL	0.782941	0.87972	0.83133	0.640071	0.452703	0.546387	NuoL, NADH:quinone oxidoreductase subunit L	Metabolism
pgm	0.959091	1.07179	1.01544	0.56383	0.627027	0.595428	Pgm, phosphoglucomutase (some relation to low temp vancomycin sensitivity)	Metabolism
phoQ	0.894167	1.21379	1.05398	0.434522	0.372222	0.403372	PhoQ, bifunctional sensor histidine kinase	Regulation
pnp	0.9745	1.24186	1.10818	0.601501	0.563889	0.582695	Pnp, polynucleotide phosphorylase	Information Transfer
puuD	0.85	0.897368	0.873684	0.749049	0.419867	0.584458	PuuA, γ-glutamyl-γ-aminobutyrate hydrolase	Metabolism
recG	0.925094	0.959341	0.942217	0.6102	0.539583	0.574892	RecG, ATP-dependent DNA helicase	Information Transfer
rfaB	1.05955	1.20989	1.13472	0.4	0.825	0.6125	WaaB, UDP-D-galactose:(glucosyl)lipopolysaccharide-1,6-D-galactosyltransferase	Cell Envelope
rfaD	0.863107	0.9125	0.887803	0.242105	0.218333	0.230219	waaD,ADP-L-glycero-D-mannoheptose 6-epimerase	Metabolism
rfaF	0.978641	0.969792	0.974216	0.614035	0.501667	0.557851	WaaF, ADP-heptose—LPS heptosyltransferase 2	Cell Envelope
rfaG	0.940777	0.980208	0.960493	0.180702	0.191667	0.186184	waaG, lipopolysaccharide glucosyltransferase I	Cell Envelope
rfaH	0.875	1.13678	1.00589	0.226079	0.35	0.288039	rfaH,transcription antiterminator	Information Transfer
rfaI	1.12233	1.00937	1.06585	0.224561	0.616667	0.420614	WaaO, UDP-D-glucose:(glucosyl)LPS α-1,3-glucosyltransferase	Cell Envelope
rfaQ	1.03592	1.09062	1.06327	0.361404	0.455	0.408202	WaaQ, lipopolysaccharide core heptosyltransferase	Cell Envelope
rfbD	0.981553	1.06875	1.02515	0.573684	0.576667	0.575175	RfbD, dTDP-4-dehydrorhamnose reductase	Cell Envelope
rfe	1.02913	1.04062	1.03488	0.491228	0.676667	0.583947	WecA, UDP-N-acetylglucosamine—undecaprenyl-phosphate N-acetylglucosaminephosphotransferase	Cell Envelope
rimK	0.975652	1.04604	1.01085	0.532653	0.476667	0.50466	RimK, ribosomal protein S6 modification protein	Information Transfer
rplA	0.862182	0.829444	0.845813	0.448437	0.411486	0.429962	RplA, 50S ribosomal subunit protein L1	Regulation
rseA	0.702083	0.872093	0.787088	0.278612	0.741667	0.510139	rseA, anti-sigma-E factor	Regulation
tolA	0.721333	0.919767	0.82055	0.245591	0.233333	0.239462	tolA,Tol-Pal system protein TolA	Cell Envelope
yahL	0.977273	1.02436	1.00082	0.530142	0.589189	0.559666	YahL, uncharacterized protein YahL	ORF
ybaX	0.844167	0.948182	0.896174	0.614702	0.385733	0.500218	QueC, 7-cyano-7-deazaguanine synthase	Information Transfer
ybiW	0.9625	1.2686	1.11555	0.418199	0.372222	0.395211	pflF,putative pyruvate formate lyase	Unclassified
yciM	0.9425	1.0193	0.980899	0.580482	0.3856	0.483041	LapB, lipopolysaccharide assembly protein (note Keio mutant has a suppressor in LpxC)	Metabolism
ycjU	1.04854	1.09167	1.07011	0.45614	0.37	0.41307	pgmB, β-phosphoglucomutase	Metabolism
ydcS	0.9825	1.01182	0.997159	0.634981	0.387467	0.511224	YdcS, putative ABC transporter periplasmic binding protein / polyhydroxybutyrate synthase Add to SmartTable Add to SmartTable	Transport
ydhY	0.895833	0.916667	0.90625	0.670469	0.526133	0.598301	YdhY, putative 4Fe-4S ferredoxin-like protein	ORF
yeiU	0.987182	1.26511	1.12615	0.84375	0.316486	0.580118	LpxT,lipid A-core phosphotransferase	Cell Envelope
yfgA	0.751667	0.855455	0.803561	0.524715	0.5296	0.527157	YgfA, putative 5-formyltetrahydrofolate cyclo-ligase	Unclassified
yfiN	0.943182	0.964103	0.953642	0.560284	0.672973	0.616628	DgnC, diguanylate cyclase	cell processes
ygcO	0.930833	1.00455	0.967689	0.295311	0.6068	0.451055	CvrA, putative K+:H+ antiporter	ORF
yhaK	0.930682	1.0359	0.98329	0.528369	0.698649	0.613509	YhaK,bicupin-related protein	Unclassified
yraN	0.958727	1.1	1.02936	0.671875	0.289865	0.48087	yraN, PF02021 family protein	ORF
