# Supplementary material for: Impeding pathways of intrinsic resistance in Escherichia coli confers antibiotic sensitization and resistance proofing
Source: PLoS Biol. 2025 Oct 22;23(10):e3003443. doi: 10.1371/journal.pbio.3003443 (PMC12543169; doi:10.1371/journal.pbio.3003443)
Supplement: S2 File — (XLSX) [file pbio.3003443.s002.xlsx]

## Sheet: Figure 2-Colony formation, TMP
	LA			MIC/9			MIC/3			MIC
	Rep 1	Rep 2	Rep 3	Rep 1	Rep 2	Rep 3	Rep 1	Rep 2	Rep 3	Rep 1	Rep 2	Rep 3
WT	9.11	9.18	9	9.28	8.65	8.3	7	6	6.3	4	4	4
ΔsurA	8.95	9.18	8.6	4	4	4	3	3	3	3	3	3			Note:
ΔycfM	8.6	9.18	8.78	5	4	4	3	3	3	3	3	3			All values represent Log(CFU/mL)
Δdam	9.3	9	9	6.18	5.3	5	4	4	4.3	4	3.3	4			MIC = 900 ng/mL trimethoprim
ΔlpxM	8.9	9.34	8.95	4.48	5	5	4	4	4	3	3	3			MIC/3 = 300 ng/mL trimethoprim
ΔyceA	9.2	9.04	9.18	5.48	5.48	5.48	4	4	4	3	3	3			MIC/9 = 100 ng/mL trimethoprim
ΔnudB	8.41	9.38	8.78	4.48	4.48	4.48	4.3	4	4	4	4	3.3			LA = NO trimethoprim
ΔtolC	8.7	9.08	9.15	5	5	5.3	4.3	4	5	4	4	4
ΔycbC	9.36	9.46	8.9	5.26	4.7	4.3	4.51	5.08	3	3	3	3
ΔglnP	8.48	9.04	8.7	6	6.3	6.48	5	4	4	4	4	4
ΔrpsO	8.85	9.23	9.08	6	8	7.85	5	5.3	6	4	4	4
ΔynbA	9.49	9.18	9.48	7	6.48	7.48	5	5	5	4	4	4
ΔholD	9.04	9.41	8.48	8.04	6.48	6.48	5.3	5.48	5	4.3	4	4.48
ΔglyA	8.78	8.78	9.28	8.3	7.48	8.4	4	4	4	3	3	3
ΔhofC	9.52	9.43	9.4	9.54	8	9.23	6	6	7.3	4	4	4
ΔkdsC	8.78	8.85	9.2	8.7	8.9	9.18	6	8	7	3	3	3
ΔldhA	9.7	9.3	9.2	9.63	8.3	9.11	6	6	7.3	4	4	4
ΔmodA	9.48	9.38	9.36	9.48	9.18	9.23	6	7	8	4	4	4
ΔrenD	9.04	9.04	9.11	8.95	9	9.18	6	5	6	3	3	3
ΔruvC	9	9.11	9	7	8.3	8.3	6	5	6	4	4	4
ΔybaN	9.65	9.15	9.23	9.6	8.3	8.3	6	6	5	4	4	4
ΔygjE	9.57	9	9.2	9	8	9.18	6	6	7	4	4	3
ΔyqiJ	9.45	9.4	9.36	9.49	9.18	9.18	6	7	8	4	4	4
ΔymfC	9.18	9.2	9.26	9.15	9	9.18	7.7	7.7	7.7	3	3	3
ΔyfgL	8.6	8.48	9.04	8.95	9.15	9.3	4	7	8	3	3	3
ΔacrB	9.08	9.15	8.95	4	4	4	4	3	4	3	3	3
ΔrfaG	9.15	8.9	9.34	5	6	6	4	5	5	3	3	3
ΔrfaH	8.78	8.78	8.95	5	4	4	4	4	4	3	3	3
ΔatpG	9	9	9.18	6	5	5	5	4	5	4	4	4
ΔrfaI	9.15	9.18	9.3	7.3	7	7	4	4	5	3	3	3
ΔyfgA	9.46	9	9	7.48	7.32	7.7	6.6	7.26	6.23	4	4	3
ΔrfaD	8.85	8.6	9	8.3	8	8.3	4	4	4	3	3	3
ΔtolA	8.9	9.51	9.04	9.3	8.85	8.3	5	4	4	3	3	3
ΔlpxL	8.7	9	9.4	5.9	6	4.95	5.7	5.36	3	3	5.11	3
ΔrfaQ	9.28	9.2	9.26	5.9	9.2	8.48	3	5.48	3	3	4	3
ΔrplA	9.11	8.78	9.4	8.23	8.9	9.04	5.48	5.48	6.48	3	3	3
ΔgmhB	9.28	9.49	9.46	9.11	9.32	9.4	3.85	4.32	3	3	3.6	3
ΔrfbD	9.36	9.38	9.43	9.11	9.38	9.32	3	4.95	3	3.48	3	3
ΔybaX	9.28	9.18	9.32	9.18	9.3	9.34	5	6.48	4.6	3	3	3

## Sheet: Figure 3A-Colony formation
	TMPSMX			CMP			COL			RFP			SPM			ERY			AMOX			NAL			PIP
	Rep 1	Rep 2	Rep 3	Rep 1	Rep 2	Rep 3	Rep 1	Rep 2	Rep 3	Rep 1	Rep 2	Rep 3	Rep 1	Rep 2	Rep 3	Rep 1	Rep 2	Rep 3	Rep 1	Rep 2	Rep 3	Rep 1	Rep 2	Rep 3	Rep 1	Rep 2	Rep 3
WT	9.17609	9.04139	9.54407	9.4624	9.34242	9.49136	9.32222	9	9.64345	9.49136	8.8451	9.43136	9.39794	9.07918	9.49136	9.39794	9.25527	9.44716	8.41497	8.77815	8.60206	8.69897	8.20412	8.47712	9.25527	9	9.54407
ΔrfaG	5.30103	6.77815	5.69897	4.47712	3.47712	4	7.38021	7.47712	7.77815	5.47712	5	4	6.60206	9.38021	9.54407	8.95424	7	9.32222	9.23045	9.23045	9.25527	3.47712	3.30103	2.90309	9.50515	9.38021	9.53148
ΔacrB	4.47712	5.47712	4.47712	3.30103	3	4	9.43136	9.20412	9.53148	6	6.17609	4	4.47712	9.17609	9.5682	5	4	4.30103	4.11394	4.90309	4.07918	3.30103	3	3	3.47712	3.47712	4
ΔnudB	5.30103	6	5.60206	9.38021	9.23045	9.64345	9.23045	9	9.57978	9.34242	8.69897	9.20412	9.20412	8.77815	9.53148	9.32222	9.14613	9.17609	6.47712	7.60206	7.69897	8.30103	7	7.90309	5.77815	6.07918	7.77815
ΔlpxM	4	5.20412	6.47712	6.30103	7.30103	8.30103	9.23045	9.11394	9.5563	5	4	4	7.69897	8.95424	9.57978	9.20412	7	9.39794	8.90309	8.69897	7.8451	3.90309	3.30103	4.07918	9.25527	8.90309	9.62325
	Note:
	All values represent Log(CFU/mL)
	TMPSMX: Trimethoprim Sulfamethoxazole
	CMP: Chloramphenicol
	COL: Colistin
	RFP: Rifampicin
	SPM: Spectinomycin
	ERY: Erythromycin
	AMOX: Amoxicillin
	NAL: Nalidixic acid
	PIP: Pipericillin

## Sheet: Figure 3B,C-IC50 values
	TMP			ERY			NAL			RFP			AMX
	Rep 1	Rep 2	Rep 3	Rep 1	Rep 2	Rep 3	Rep 1	Rep 2	Rep 3	Rep 1	Rep 2	Rep 3	Rep 1	Rep 2	Rep 3		Note:
WT	0.929622	1.0763	0.994077	0.867096	0.817903	1.315	1.02433	1.03192	1.06092	0.927138	0.928458	1.03602	0.887761	1.1623	1.22275		All values represent IC50 normalised to mean of wild type
ΔrfaG	0.398775	0.336278	0.451785	0.22845	0.131596	0.16739	0.28459	0.472821	0.230785	0.247457	0.28463	0.358977	1.35379	1.20798	1.33		TMP: Trimethoprim
ΔacrB	0.120476	0.175292	0.19743	0.019993	0.017667	0.021074	0.092597	0.105367	0.10195	0.475777	0.445422	0.585757	0.446003	0.84162	0.647826		ERY: Erythromycin
ΔlpxM	0.22979	0.135535	0.114895	0.528967	0.339661	0.469629	0.197343	0.188783	0.204797	0.717734	0.365576	0.45	1.39901	1.15123	1.45991		NAL: Nalidixic acid
																	RFP: Rifampicin
																	AMX: Amoxicillin
	TMP			ERY			NAL			RFP			AMX
Mutation	C-35T folA			K63Q rplD			D82G gyrA			S512P rpoB			G-25T ampC
	Rep 1	Rep 2	Rep 3	Rep 1	Rep 2	Rep 3	Rep 1	Rep 2	Rep 3	Rep 1	Rep 2	Rep 3	Rep 1	Rep 2	Rep 3
Resistant	32.649	23.041	26.339	6.86308	8.52836	11.6091	75.3753	78.1708	52.7006	34.512	32.5323	37.0855	3.86619	3.35356	5.0248
ΔrfaG	6.03132	6.64876	5.25727	1.12263	1.47961	2.11127	29.1251	17.3356	24.7972	42.6945	41.0228	25.6475	3.09655	3.66409	4.52232
ΔacrB	5.98916	5.82953	4.28744	0.569929	0.449435	0.308748	1.48542	1.366	1.80777	10.6505	9.22299	11.4974	2.24155	2.07267	2.0293
ΔlpxM	6.96351	5.85965	4.80398	4.6092	3.66745	4.25605	11.579	10.3883	8.73857	42.7825	27.7591	46.1699	3.86619	3.35356	3.51413

## Sheet: Figure 4A-Colony formation, TMP
	Wt			ΔacrB			ΔrfaG			ΔlpxM
	Rep 1	Rep 2	Rep 3	Rep 1	Rep 2	Rep 3	Rep 1	Rep 2	Rep 3	Rep 1	Rep 2	Rep 3
Ab free	2000000000	1800000000	2100000000	2100000000	2200000000	1700000000	1700000000	1600000000	1800000000	2100000000	800000000	2000000000
MIC/9	400000000	300000000	450000000	60000000	40000000	70000000	110000000	180000000	130000000	100000000	90000000	60000000
MIC/2	120000000	120000000	130000000	70000000	80000000	80000000	100000000	80000000	70000000	110000000	90000000	100000000
MIC	1300000	2000000	1700000	300000	300000	200000	400000	100000	300000	200000	200000	100000
2xMIC	200000	700000	600000	300000	300000	500000	50000	100000	80000	110000	200000	120000
4xMIC	2000000	1000000	5000000	120000	800000	700000	100000	600000	400000	40000	700000	40000
	Note:
	All values represent CFU/mL
	4xMIC = 3600 ng/mL trimethoprim
	2xMIC = 1800 ng/mL trimethoprim
	MIC = 900 ng/mL trimethoprim
	MIC/2 = 450 ng/mL trimethoprim
	MIC/9 = 100 ng/mL trimethoprim

## Sheet: Figure 4D-Colony formation, TMP
Wild type		LA			MIC/9			MIC/3			MIC
	Ancestor	9.53148	9.4624	9.47712	9.4624	9.32222	9.32222	6	6	5.47712	3.47712	3.47712	5		Note:
															All values represent Log(CFU/mL)
No TMP during evolution	L1	9.53148	9.43136	9.41497	9.04139	8.95424	7.90309	6.47712	6.30103	5	3.47712	3.47712	4		MIC = 900 ng/mL trimethoprim
	L2	9.51851	9.32222	9.47712	9.39794	9.36173	9.43136	6	6.30103	6.14613	3.47712	3.47712	5		MIC/3 = 300 ng/mL trimethoprim
	L3	9.51851	9.4624	9.54407	9.34242	9.27875	9.44716	6.47712	6.30103	6.20412	3.47712	3.47712	5		MIC/9 = 100 ng/mL trimethoprim
	L4	9.36173	9.41497	9.57978	9.44716	9.30103	9.49136	6.47712	6.30103	6.27875	3.47712	3.47712	5		LA = NO trimethoprim
	L5	9.44716	9.53148	9.43136	9.39794	9.25527	9.38021	6.47712	6.30103	6.11394	3.47712	3.47712	5
	L6	9.59107	9.39794	9.60206	9.39794	9.41497	9.47712	6.47712	6.30103	6.17609	3.47712	3.47712	5
MIC/9 TMP during evolution	L1	9.39794	9.51851	9.47712	9.30103	9.41497	9.39794	8.47712	8.60206	7.69897	5	5	6
	L2	9.47712	9.38021	9.47712	9.27875	9.36173	9.38021	8.8451	8.69897	9.47712	8.47712	8.41497	8.17609
	L3	9.49136	9.44716	9.47712	9.38021	9.38021	9.47712	8.36173	8.17609	9.47712	7.47712	7.20412	8.30103
	L4	9.49136	9.49136	9.47712	9.23045	9.27875	9.34242	8.47712	8.36173	8.20412	6.11394	5.8451	6.95424
	L5	9.50515	9.43136	9.47712	9.39794	9.30103	9.47712	9.38021	9.34242	9.32222	8.47712	8.34242	8.11394
	L6	9.5682	9.47712	9.47712	9.43136	9.25527	9.47712	9.43136	9.30103	9.47712	9	8.77815	7.43136
ΔacrB		LA			MIC/9			MIC/3			MIC
	Ancestor	9.20412	9.41497	9.5563	3.47712	4	4	3	3.30103	3.47712	2.95424	3.30103	3
No TMP during evolution	L1	8.60206	9.4624	9.4624	3.47712	3.47712	4	3	3.30103	3.30103	2.95424	3	3
	L2	8.47712	9.41497	9.49136	3.47712	3.47712	4	3	3.30103	3.30103	2.95424	3	3
	L3	8.30103	9.27875	9.4624	3.47712	3.47712	4	3	3.30103	3.30103	2.95424	3	3
	L4	9	9.50515	9.4624	3.47712	3.47712	4	3	3.47712	3.47712	2.95424	3	3
	L5	8.90309	9.5682	9.51851	3.47712	3.47712	4	3	3.30103	3.30103	2.95424	3	3
	L6	8.8451	9.51851	9.65321	3.47712	3.47712	4	3	3.30103	3.30103	2.95424	3	3
MIC/9 TMP during evolution	L1	9.14613	9.41497	9.5682	8.41497	9.20412	9.11394	6	6	6.30103	3	3.47712	3
	L2	8.69897	9.44716	9.34242	4.60206	6	6.8451	4	4.47712	5	3	3.47712	3.47712
	L3	8.69897	9.43136	9.41497	5	5.69897	8	4.30103	4.30103	5	3	3.30103	3
	L4	9.34242	9.51851	9.47712	8.47712	9.39794	7.20412	5	5	6.17609	4	3.47712	4
	L5	8.90309	9.36173	9.4624	6.69897	8.41497	6	4	4.30103	5	3	3.47712	4
	L6	8.47712	9.41497	9.47712	6.8451	8.07918	5.8451	4	4.30103	5	3	3.47712	4
ΔlpxM		LA			MIC/9			MIC/3			MIC
	Ancestor	9.47712	9.47712	9.25527	6.47712	6.47712	5.34242	3.47712	3.47712	4	3	3	3.30103
No TMP during evolution	L1	9.27875	9.41497	9.30103	4.95424	4.95424	5.90309	4	4	4.47712	3	3	3.30103
	L2	9.14613	9.51851	9.27875	7.8451	7.8451	6.04139	3.47712	3.47712	4.30103	3	3	3.30103
	L3	9.25527	9.50515	9.25527	5	5	5.77815	3.47712	3.47712	5	3	3	3.30103
	L4	9.47712	9.65321	9.20412	6.30103	6.30103	6.60206	3.47712	3.47712	5.07918	3	3	3.30103
	L5	9.47712	9.49136	9.34242	6.77815	6.77815	5.69897	3.47712	3.47712	4.30103	3	3	3.30103
	L6	9.47712	9.5563	9.36173	7.17609	7.17609	7.39794	3.47712	3.47712	5	3	3	3.30103
MIC/9 TMP during evolution	L1	9.47712	9.47712	9.47712	9.47712	9.47712	9.41497	9.47712	9.47712	9.34242	3	3	3.47712
	L2	9.36173	9.36173	9.44716	9.32222	9.32222	9.27875	8.47712	8.47712	9.14613	3	3	4
	L3	9.49136	9.49136	9.54407	9.30103	9.30103	8.30103	4.69897	4.69897	6.69897	3	3	3.47712
	L4	9.39794	9.39794	9.32222	9.23045	9.23045	8.60206	8	8	9	3	3	3.47712
	L5	9.47712	9.47712	9.51851	9.30103	9.30103	8.14613	8.47712	8.47712	7.38021	5.90309	5.90309	5
	L6	9.50515	9.50515	9.44716	9.20412	9.20412	9	8.30103	8.30103	8.32222	3	3	3.47712
ΔrfaG		LA			MIC/9			MIC/3			MIC
	Ancestor	9.47712	9.39794	9.5563	4.47712	4.30103	4	3.47712	3.47712	3.47712	3.30103	3.30103	3.30103
No TMP during evolution	L1	9.47712	9.41497	9.43136	4.77815	4.8451	5	4.8451	4	4	3.30103	3.47712	3.47712
	L2	9.47712	9.43136	9.43136	4.47712	5	5	3.47712	4	4	3.30103	3.47712	3.47712
	L3	9.47712	9.32222	9.36173	4	5	5	3.47712	4	4	3.30103	3.47712	3.47712
	L4	9.47712	9.54407	9.41497	4.47712	4.47712	5	3.47712	4	4	3.30103	3.47712	3.47712
	L5	9.47712	9.51851	9.47712	4.47712	5	5	3.47712	4	4	3.30103	3.47712	3.47712
	L6	9.47712	9.4624	9.59107	4.47712	4.47712	5	3.47712	4	4	3.30103	3.47712	3.47712
MIC/9 TMP during evolution	L1	9.47712	9.25527	8.95424	9.47712	9.36173	9.50515	9.04139	8.90309	8	5.69897	5.30103	5
	L2	9.47712	9.61278	9.27875	9.47712	9.17609	9.23045	9	8.77815	8.95424	6.04139	5.30103	6
	L3	9.47712	9.17609	9.32222	9.47712	5	9.30103	9.36173	9.17609	9.17609	7.30103	4	6.30103
	L4	9.47712	9.41497	9.30103	9.47712	9.30103	9.4624	8.47712	8.60206	7.47712	5.8451	5	6
	L5	9.39794	9.07918	8.90309	9.47712	9.32222	9.30103	7.20412	7.30103	8.30103	5.69897	4.47712	5
	L6	9.47712	9.47712	9.27875	9.47712	9.20412	9.34242	9.36173	9.27875	6.90309	6	5.30103	5

## Sheet: Figure 6A-Colony formation, TMP
	LA			MIC/9			MIC/3			MIC
WT	9.23045	9.23045	9.34242	9.25527	9.41497	9.20412	6.30103	6.30103	5	4	4	4		Note:
ΔdsbA	9.17609	9.41497	9.25527	9.07918	9.43136	9.25527	6.30103	6.47712	6.47712	4.30103	4.47712	4.47712		All values represent Log(CFU/mL)
ΔpitA	9.34242	9.38021	9.38021	9.23045	9.34242	9.4624	9.07918	9.32222	9.25527	6.30103	5	4.30103		MIC = 900 ng/mL trimethoprim
ΔmgrB	9.32222	9.23045	9.27875	9.20412	9.20412	9.17609	9.20412	9.20412	9.30103	7.47712	6.30103	7.30103		MIC/3 = 300 ng/mL trimethoprim
ΔrfaG	9.07918	8.90309	9.25527	6	5.43136	4.30103	5.60206	6.44716	3.47712	3.30103	3.47712	3		MIC/9 = 100 ng/mL trimethoprim
ΔrfaGΔdsbA	8.8451	9.07918	8.8451	9	8.47712	8.30103	5.30103	5	3.77815	3.47712	3.47712	3		LA = NO trimethoprim
ΔrfaGΔpitA	9.20412	9.20412	9.27875	8.30103	6.47712	7.30103	5.30103	6.34242	5	3.47712	3.47712	4
ΔrfaGΔmgrB	9.20412	9.07918	9.43136	9.30103	9.23045	9.20412	5.30103	5	6	3.47712	3.47712	4

## Sheet: Figure 6F-Colony formation, Ery
		LA			Ery 10 µg/mL			Ery 30 µg/mL			Ery 100 µg/mL
	ΔrfaG	9.23045	9.25527	9.07918	5	5	5	3.30103	3.47712	3.30103	3	3	3
	WT	9.04139	8.95424	9.51851	7.95424	8	9.5563	5	5.30103	5.30103	4	4.30103	3.30103
															Note:
ΔrfaG evolved in drug-free media	L1	9.23045	8.14613	9.04139	5	4	6	4	4	4	3	3	3		All values represent Log(CFU/mL)
	L2	9.20412	9.17609	9.23045	6	5	6	4	4	4	3	3	3
	L3	9.27875	9.20412	9.23045	6	6	7	4	4	4	3	3.30103	3
	L4	8.32222	9.25527	9.07918	5	6	5	4	4	4	3	3.30103	3
	L5	9.44716	9.59106	9.17609	6	6	6	4	4	4	3	3.30103	3
	L6	9.14613	9.11394	9.32222	6	6	6	4	4	4	3	3.30103	3
		LA			Ery 10 µg/mL			Ery 30 µg/mL			Ery 100 µg/mL
	ΔrfaG	8.8451	9.20412	9.30103	6	5	6	4	3.47712	4.47712	4	4	4
	WT	9.25527	9.23045	9.47712	9.04139	9.36173	9.30103	6	6	6	5	5	5
ΔrfaG evolved in MIC/9 TMP	L1	9.25527	9.04139	9.4624	7.69897	8	7.36173	4	4	4	4	4	4.30103
	L2	9.43136	9.34242	9.32222	9.07918	9.07918	9.27875	4	5	5	4	4	4.30103
	L3	9.23045	9.04139	9.5682	9.27875	9.23045	9	5	5	5	4	4	4.30103
	L4	9.20412	9.11394	9.54407	8.95424	9.17609	8	5	5	4	4	4	4.30103
	L5	9	8.60206	9.30103	9	8	8.30103	4	4	4	4	4	4.30103
	L6	9.11394	9.11394	9.36173	8	8	7.69897	4	4	4	4	4	4.30103

## Sheet: Figure 7C-Colony formation, TMP
Wild type		LA			MIC/9			MIC/3			MIC
	Ancestor	9.60206	9.54407	9.47712	9.4624	9.36173	9.32222	4.90309	6.38021	5.47712	3.60206	3.77815	5		Note:
															All values represent Log(CFU/mL)
Evovled in CPZ	L1	9.36173	9.60206	9.47712	9.25527	9.60206	9.30103	7.47712	6.11394	8.30103	3.47712	3.47712	5		MIC = 900 ng/mL trimethoprim
	L2	9.44716	9.60206	9.47712	7.90309	9.17609	9.43136	5.47712	5.14613	7.14613	3.47712	3.47712	5		MIC/3 = 300 ng/mL trimethoprim
	L3	9.4624	9.60206	9.47712	9.43136	9.60206	9.4624	8.34242	6.8451	9.23045	3.47712	4	7.27875		MIC/9 = 100 ng/mL trimethoprim
	L4	9.50515	9.60206	9.47712	9.47712	9.60206	9.49136	8.47712	6.27875	8	3.47712	3.90309	6.69897		LA = NO trimethoprim
	L5	9.30103	9.60206	9.47712	9.30103	9.60206	9.30103	8.30103	5.47712	6.04139	3.47712	3.47712	6.47712		CPZ = Chlorpromazine
	L6	9.38021	9.60206	9.47712	9.32222	9.49136	9.39794	5.17609	5.20412	5.69897	3.47712	3.47712	5.77815
Evovled in CPZ+TMP	L1	9.60206	9.59106	9.47712	9.60206	9.60206	9.47712	9.60206	9.60206	9.47712	9.51851	9.47712	9.34242
	L2	9.60206	9.64345	9.47712	9.60206	9.57978	9.47712	9.60206	9.50515	9.47712	9.38021	9.25527	9.27875
	L3	9.60206	9.30103	9.47712	9.51851	9.44716	9.47712	9.60206	9.30103	9.47712	9.50515	9.17609	9.47712
	L4	9.60206	9.51851	9.47712	9.54407	9.60206	9.47712	9.60206	9.54407	9.47712	9.39794	9.20412	9.07918
	L5	9.60206	9.34242	9.47712	9.60206	9.4624	9.47712	9.60206	9.20412	9.47712	9.47712	8.60206	9.11394
	L6	9.60206	9.5563	9.47712	9.50515	9.49136	9.47712	9.60206	9.38021	9.47712	9.41497	9.04139	9.32222

## Sheet: Figure 8B-Colony formation
Wild type	CMP	LA			MIC/4			MIC/2			MIC
	Ancestor	8.8451	9.34242	9.20412	9.5563	9.38021	9.36173	8	8.47712	9.14613	3.47712	3.47712	4.30103		Note:
															All values represent Log(CFU/mL) at indicated concentrations of antibiotics
Evovled in CPZ	L1	9.27875	9	8.69897	9.5682	9.41497	9	9.36173	8.90309	8.47712	9.20412	8.95424	8		CMP = Chloramphenicol
	L2	9.04139	9.25527	9.17609	9.34242	9.39794	9.32222	7.30103	7.30103	8.69897	7.30103	6.47712	8.30103		CIP = Cirpofloxacin
	L3	9	9.04139	9	9.61278	9.47712	9.14613	6.30103	9.23045	9.11394	8.90309	9.04139	9.04139		COL = Colistin
	L4	9.11394	8.8451	9.11394	9.64345	9.49136	9.07918	8.90309	8.90309	9.14613	8.47712	8.77815	8.30103		CPZ = Chlorpromazine
	L5	9.23045	8.95424	9.23045	9.70757	9.47712	9.11394	8.47712	8.30103	9.07918	9.04139	9.23045	8		TMP = Trimethoprim
	L6	9.23045	9.07918	9.20412	9.38021	9.51851	9.17609	8	8.04139	9.11394	9.17609	9.11394	8.60206
Evovled in CPZ+TMP	L1	9.20412	8.90309	8.69897	9.47712	9.50515	9.50515	8.47712	8.47712	9	9	9	9.17609
	L2	9.25527	8.90309	9.17609	9.47712	9.50515	9.23045	8.8451	8.8451	8.95424	8.69897	8.69897	9
	L3	9.04139	9.17609	9	9.47712	9.54407	9.54407	7.30103	7.30103	9	6.30103	7.30103	7.07918
	L4	9.20412	9.36173	9.11394	9.47712	9.49136	9.49136	9.20412	9.20412	8.95424	9.14613	9.14613	9.11394
	L5	9.17609	9.20412	9.23045	9.39794	9.41497	9.41497	9.07918	9.07918	9.38021	9.04139	9.04139	8.77815
	L6	9.14613	9.39794	9.20412	9.53148	9.39794	9.39794	9.36173	9.36173	9.11394	9.50515	9.50515	9.04139
Wild type	CIP	LA			MIC/5			MIC/2			MIC
	Ancestor	9.32222	8.8451	9.34242	5.77815	4.30103	4.39794	4	3.30103	3.30103	3.47712	3	3.30103
Evovled in CPZ	L1	9.32222	9.27875	9	9.17609	8.47712	8.47712	3.90309	3.47712	3.47712	3.47712	3.30103	3.30103
	L2	9.30103	9.04139	9.25527	8.8451	5.47712	6.30103	4.30103	3.47712	3.30103	3.47712	3.30103	3.30103
	L3	9.34242	9	9.04139	9	8.47712	8.47712	4.30103	3.30103	3.30103	3.47712	3.30103	3.30103
	L4	9.4624	9.11394	8.8451	8.60206	8.14613	8.14613	4	3.30103	3.30103	3.47712	3.30103	3.30103
	L5	9.30103	9.23045	8.95424	9.17609	9.11394	8.47712	6.60206	5.8451	6.17609	4	3	3.30103
	L6	9.39794	9.23045	9.07918	9.36173	9.14613	8.95424	5	3.47712	3.47712	4.30103	3	3.30103
Evovled in CPZ+TMP	L1	9.25527	8.90309	9.20412	8.32222	8.44716	8.69897	4.60206	4.20412	3.60206	3.30103	3.30103	3.30103
	L2	9.23045	8.90309	9.25527	7.69897	8.95424	9.17609	4	4.90309	4.25527	3.30103	3.30103	3.30103
	L3	9.23045	9.17609	9.04139	5.95424	5	4.30103	4	4	3	3.30103	3.30103	3.30103
	L4	9.11394	9.36173	9.20412	7	8.60206	8.23045	4	4.95424	4.04139	3.30103	3.30103	3.30103
	L5	8.77815	9.20412	9.17609	8.04139	9	8.77815	4	5	4	3.30103	3.30103	3
	L6	9.17609	9.39794	9.14613	7.8451	9.17609	9	4	4	3	3.30103	3.30103	3
Wild type	COL	LA			MIC/10			MIC/2			MIC
	Ancestor	9.32222	8.8451	9.34242	9.23045	9	9.14613	4.47712	4.47712	4.47712	3	4.47712	4.47712
Evovled in CPZ	L1	9.32222	9.27875	9	9.20412	9.32222	8.90309	4.47712	5	5	3	4	4.30103
	L2	9.30103	9.04139	9.25527	9.25527	9.30103	9.11394	4.47712	4.69897	5.47712	3	4.30103	4.30103
	L3	9.34242	9	9.04139	9.34242	9.30103	9.27875	4.47712	5	4.47712	3	4.47712	4.47712
	L4	9.4624	9.11394	8.8451	9.34242	9.04139	9	4.47712	4.47712	4.47712	3	4.47712	4
	L5	9.30103	9.23045	8.95424	9.44716	9.11394	9.17609	4.47712	5	5	3	4.47712	4.47712
	L6	9.39794	9.23045	9.07918	9.32222	9.25527	9.20412	4.47712	4.47712	4.47712	3	4.47712	4.47712
Evovled in CPZ+TMP	L1	9.20412	8.90309	9.20412	8.8451	9.32222	8.8451	4.47712	5	4.47712	4.47712	4	4.47712
	L2	9.25527	8.90309	9.25527	9.25527	9.30103	9.25527	5	4.69897	5	4.47712	4.30103	4.47712
	L3	9.04139	9.17609	9.04139	8.90309	9.30103	8.90309	5	5	5	4.47712	4.47712	4.47712
	L4	9.20412	9.36173	9.20412	9.14613	9.04139	9.14613	5.47712	4.47712	5.47712	4.47712	4.47712	4.47712
	L5	9.17609	9.20412	9.17609	8.77815	9.11394	8.77815	5	5	5	4.47712	4.47712	4.47712
	L6	9.14613	9.39794	9.14613	9	9.25527	9	4.30103	4.47712	4.30103	4.30103	4.47712	4.30103
