# Supplementary material for: Impeding pathways of intrinsic resistance in Escherichia coli confers antibiotic sensitization and resistance proofing
Source: PLoS Biol. 2025 Oct 22;23(10):e3003443. doi: 10.1371/journal.pbio.3003443 (PMC12543169; doi:10.1371/journal.pbio.3003443)
Supplement: S3 File — (XLSX) [file pbio.3003443.s003.xlsx]

## Sheet: Mutations - Evolution in LB
WT							rfaG							lpxM						acrB
L1							L1							L1						L1
freq	position	mutation	annotation	gene			freq	position	mutation	annotation	gene			freq	position	mutation	annotation	gene		freq	position	mutation	annotation	gene
0.445	4542555	IS1 (–) +9 bp	coding (519‑527/597 nt)	fimE →			0.288	164581	A→C	intergenic (+47/‑149)	hrpB → / → mrcB			0.558	4542831	IS5 (+) +4 bp	intergenic (+198/‑281)	fimE → / → fimA		0.205	3054894	G→T	P184Q (CCA→CAA)	ygfB ←
0.512	4542020	IS5 (–) +4 bp	intergenic (+461/‑14)	fimB → / → fimE			1	107039	T→G	F161L (TTT→TTG)	lpxC →			1	1293196	IS5 (+) +4 bp	intergenic (‑274/‑328)	hns ← / → tdk		0.223	4542308	IS5 (–) +4 bp	coding (272‑275/597 nt)	fimE →
1	66528	T→C	Q8R (CAG→CGG)	araD ←			1	4542720	Δ1 bp	intergenic (+87/‑395)	fimE → / → fimA			1	1299499	Δ1,199 bp		insH21		0.24	3659676	G→A	A149T (GCA→ACA)	mdtE →
1	66533	3540 bp→27 bp		[araD]–araB										1	1979486	IS5 (–) +4 bp	intergenic (‑271/‑264)	insA5 ← / → uspC		0.376	907851	C→T	R144R (CGG→CGA)	ybjT ←
1	70289	G→T	intergenic (‑241/‑98)	araB ← / → araC			L2							1	3938725	IS5 (–) +4 bp	coding (499‑502/993 nt)	rbsR →		0.575	4542831	IS5 (+) +4 bp	intergenic (+198/‑281)	fimE → / → fimA
1	366519	G→A	A331V (GCG→GTG)	lacI ←			freq	position	mutation	annotation	gene									0.724	1978409	T→A	intergenic (‑212/+109)	flhD ← / ← insB5
1	371758	IS30 (+) +2 bp	coding (520‑521/867 nt)	mhpC →			0.206	164581	A→C	intergenic (+47/‑149)	hrpB → / → mrcB			L2						1	2406338	IS5 (–) +4 bp	coding (301‑304/939 nt)	lrhA ←
1	385736	G→T	D169Y (GAT→TAT)	tauA →			0.208	2141357	G→A	R86C (CGT→TGT)	asmA ←			freq	position	mutation	annotation	gene
1	394573	IS1 (–) +9 bp	coding (68‑76/624 nt)	iprA →			0.219	4542831	IS5 (+) +4 bp	intergenic (+198/‑281)	fimE → / → fimA			0.729	4542020	IS5 (–) +4 bp	intergenic (+461/‑14)	fimB → / → fimE		L2
1	705013	T→C	L357S (TTG→TCG)	nagE →			0.222	2470427	C→A	Q433K (CAA→AAA)	yfdI →			1	1979333	IS1 (+) +9 bp	intergenic (‑118/‑412)	insA5 ← / → uspC		freq	position	mutation	annotation	gene
1	1337394	A→G	S522G (AGC→GGC)	acnA →			0.78	106753	T→C	L66P (CTG→CCG)	lpxC →			1	4549256	T→G	L150R (CTT→CGT)	fimH →		1	1788273	T→C	Y277H (TAC→CAC)	ppsR →
1	2844010	G→T	R67R (CGC→CGA)	hycG ←			1	3377147	Δ1 bp	coding (274/639 nt)	sspA ←									1	4542161	IS5 (–) +4 bp	coding (125‑128/597 nt)	fimE →
1	4093770	C→T	G168D (GGC→GAC)	rhaD ←										L3
1	4093991	3461 bp→29 bp		[rhaD]–rhaB			L3							freq	position	mutation	annotation	gene		L3
1	4161248	G→T	G61V (GGC→GTC)	fabR →			freq	position	mutation	annotation	gene			1	1979486	IS5 (–) +4 bp	intergenic (‑271/‑264)	insA5 ← / → uspC		freq	position	mutation	annotation	gene
1	4164123	C→G	A162G (GCA→GGA)	btuB →			0.217	4542020	IS5 (–) +4 bp	intergenic (+461/‑14)	fimB → / → fimE			1	3938758	A→C	T178P (ACC→CCC)	rbsR →		0.838	3440239	A→G	V264A (GTC→GCC)	rpoA ←
1	4474834	A→G	intergenic (+117/‑28)	bdcR → / → tabA			0.234	1293180	IS1 (+) +9 bp	intergenic (‑258/‑339)	hns ← / → tdk			1	4542020	IS5 (–) +4 bp	intergenic (+461/‑14)	fimB → / → fimE		1	779041	A→C	intergenic (+9/‑26)	tolB → / → pal
1	4585480	G→A	Q428* (CAA→TAA)	hsdR ←			0.261	164581	A→C	intergenic (+47/‑149)	hrpB → / → mrcB									1	4542020	IS5 (–) +4 bp	intergenic (+461/‑14)	fimB → / → fimE
1	4602509	C→T	W117* (TGG→TAG)	yjjP ←			0.449	4185525	C→T	A59V (GCC→GTC)	rpoC →			L4
1	4616669	G→T	L133I (CTA→ATA)	yjjI ←			0.784	106960	(TGTTCGCATCAAAGAGAC)1→2	coding (404/918 nt)	lpxC →			freq	position	mutation	annotation	gene		L4
														0.264	2470427	C→A	Q433K (CAA→AAA)	yfdI →		freq	position	mutation	annotation	gene
L2							L4							0.273	3938725	IS5 (–) +4 bp	coding (499‑502/993 nt)	rbsR →		0.226	2177245	G→T	intergenic (‑41/+267)	gatY ← / ← fbaB
freq	position	mutation	annotation	gene			freq	position	mutation	annotation	gene			0.319	1293196	IS5 (+) +4 bp	intergenic (‑274/‑328)	hns ← / → tdk		0.653	4542831	IS5 (+) +4 bp	intergenic (+198/‑281)	fimE → / → fimA
0.223	4542161	IS5 (–) +4 bp	coding (125‑128/597 nt)	fimE →			0.205	3046068	T→A	intergenic (‑167/+100)	ygfF ← / ← gcvP			0.505	4542161	IS5 (–) +4 bp	coding (125‑128/597 nt)	fimE →		1	1299499	Δ1,199 bp		insH21
0.295	1979486	IS5 (–) +4 bp	intergenic (‑271/‑264)	insA5 ← / → uspC			0.211	1196220	C→T	H366H (CAC→CAT)	icd →			1	1299499	Δ1,199 bp		insH21
							0.239	1143091	A→C	L426R (CTG→CGG)	rne ←									L5
L3							0.271	4444566	T→C	V152A (GTA→GCA)	tamB →			L5						freq	position	mutation	annotation	gene
freq	position	mutation	annotation	gene			1	107039	T→G	F161L (TTT→TTG)	lpxC →			freq	position	mutation	annotation	gene		0.272	4155977	G→T	G326V (GGC→GTC)	argC →
0.315	4542042	IS1 (+) +9 bp	coding (6‑14/597 nt)	fimE →			1	4542720	Δ1 bp	intergenic (+87/‑395)	fimE → / → fimA			0.336	3967664	IS1 (+) +8 bp	coding (1248‑1255/1260 nt)	rho →		0.392	1143073	A→C	L432R (CTG→CGG)	rne ←
0.468	4542831	IS5 (+) +4 bp	intergenic (+198/‑281)	fimE → / → fimA										0.695	4542831	IS5 (+) +4 bp	intergenic (+198/‑281)	fimE → / → fimA		1	779041	A→C	intergenic (+9/‑26)	tolB → / → pal
							L5													1	3746839	G→T	S249I (AGT→ATT)	yiaO →
L4							freq	position	mutation	annotation	gene			L6						1	4542020	IS5 (–) +4 bp	intergenic (+461/‑14)	fimB → / → fimE
freq	position	mutation	annotation	gene			0.265	164581	A→C	intergenic (+47/‑149)	hrpB → / → mrcB			freq	position	mutation	annotation	gene
0.317	4542042	IS1 (+) +9 bp	coding (6‑14/597 nt)	fimE →			1	4487191	T→G	L325R (CTG→CGG)	lptF →			0.858	4542020	IS5 (–) +4 bp	intergenic (+461/‑14)	fimB → / → fimE		L6
0.625	4542145	IS1 (+) +9 bp	coding (109‑117/597 nt)	fimE →			1	4542831	IS5 (+) +4 bp	intergenic (+198/‑281)	fimE → / → fimA									freq	position	mutation	annotation	gene
																				0.271	1494983	Δ1 bp	coding (89/924 nt)	ydcI ←
L5							L6													1	4542831	IS5 (+) +4 bp	intergenic (+198/‑281)	fimE → / → fimA
freq	position	mutation	annotation	gene			freq	position	mutation	annotation	gene
0.234	3939207	IS1 (+) +9 bp	coding (981‑989/993 nt) coding (1398‑1406/1428 nt)	rbsR → hsrA ←			0.201	164581	A→C	intergenic (+47/‑149)	hrpB → / → mrcB
0.342	4542902	IS5 (+) +4 bp	intergenic (+269/‑210)	fimE → / → fimA			0.73	4486776	Δ3 bp	coding (559‑561/1101 nt)	lptF →
0.531	4542042	IS1 (+) +9 bp	coding (6‑14/597 nt)	fimE →			0.738	4541975	G→T	intergenic (+416/‑62)	fimB → / → fimE
L6
freq	position	mutation	annotation	gene
0.22	4542308	IS5 (–) +4 bp	coding (272‑275/597 nt)	fimE →
0.34	4542042	IS1 (+) +9 bp	coding (6‑14/597 nt)	fimE →
0.425	1972218	(TTGCATT)2→1	coding (468‑474/1662 nt)	tar ←
0.507	3377378	A→G	S15P (TCC→CCC)	sspA ←

## Sheet: Mutations - Evolution in TMP
WT						rfaG						lpxM						acrB
L1						L1						L1						L1
freq	position	mutation	annotation	gene		freq	position	mutation	annotation	gene		freq	position	mutation	annotation	gene		freq	position	mutation	annotation	gene
		Duplication		folA		0.918	106705	T→C	F50S (TTC→TCC)	lpxC →				Duplication		folA				Duplication		folA
0.875	3938956	IS2 (+) +5 bp	coding (730‑734/993 nt)	rbsR →		1	1899862	Δ11,863 bp		[pdeD]–[htpX]		0.202	1757325	IS2 (+) +5 bp	intergenic (+215/‑92)	pykF → / → lpp		0.412	4542831	IS5 (+) +4 bp	intergenic (+198/‑281)	fimE → / → fimA
1	1979486	IS5 (–) +4 bp	intergenic (‑271/‑264)	insA5 ← / → uspC								0.237	3277257	CATTCAA+	coding (256/336 nt)	prlF →		1	1299499	Δ1,199 bp		insH21
						L2						0.242	3377056	IS1 (–) +9 bp	coding (357‑365/639 nt)	sspA ←
L2						freq	position	mutation	annotation	gene		0.252	3938732	IS2 (–) +5 bp	coding (506‑510/993 nt)	rbsR →		L2
freq	position	mutation	annotation	gene				Duplication		folA		0.27	3939121	Δ10 bp	coding (895‑904/993 nt)	rbsR →		freq	position	mutation	annotation	gene
0.377	49785	C→T	intergenic (+154/‑38)	kefC → / → folA		0.75	3638721	Δ101 bp	coding (1080‑1180/1500 nt)	pitA →		0.503	2866959	A→T	I198N (ATC→AAC)	rpoS ←		0.81	4542161	IS5 (–) +4 bp	coding (125‑128/597 nt)	fimE →
0.542	2867169	A→T	I128N (ATC→AAC)	rpoS ←		0.774	3449261	A→C	L208R (CTG→CGG)	rpsC ←		0.505	1681063	A→T	K30* (AAG→TAG)	folM →		1	49910	T→A	W30R (TGG→AGG)	folA →
												1	1979486	IS5 (+) +4 bp	intergenic (‑271/‑264)	insA5 ← / → uspC
L3						L3												L3
freq	position	mutation	annotation	gene		freq	position	mutation	annotation	gene		L2						freq	position	mutation	annotation	gene
		Duplication		folA		0.313	3948088	IS2 (+) +5 bp	coding (3‑7/339 nt)	maoP →		freq	position	mutation	annotation	gene				Duplication		folA
0.624	1908802	IS5 (+) +4 bp	intergenic (‑36/‑120)	mgrB ← / → yobH		0.358	14271	A→G	D35G (GAC→GGC)	dnaJ →				Duplication		folA		0.57	1237395	IS2 (–) +5 bp	intergenic (‑154/‑172)	ycgB ← / → dadA
						0.376	1908810	AGTTAG+ :: IS5 (–) Δ2 bp	intergenic (‑44/‑114)	mgrB ← / → yobH		0.706	3277257	CATTCAA+	coding (256/336 nt)	prlF →		0.779	2867169	A→T	I128N (ATC→AAC)	rpoS ←
L4						0.386	557756	C→T	intergenic (‑15/‑456)	folD ← / → sfmA		0.914	2866909	IS1 (+) +9 bp	coding (635‑643/993 nt)	rpoS ←		1	1908812	IS5 (+) +4 bp	intergenic (‑46/‑110)	mgrB ← / → yobH
freq	position	mutation	annotation	gene		1	3637963	A→G	N108D (AAC→GAC)	pitA →		1	1979486	IS5 (+) +4 bp	intergenic (‑271/‑264)	insA5 ← / → uspC
		Duplication		folA														L4
0.429	2375828	IS186 (+) +4 bp	coding (132‑135/963 nt)	menC ←		L4						L3						freq	position	mutation	annotation	gene
0.432	2867148	T→C	D135G (GAC→GGC)	rpoS ←		freq	position	mutation	annotation	gene		freq	position	mutation	annotation	gene		0.273	915226	T→C	intergenic (‑369/+126)	lysO ← / ← aqpZ
0.447	4542161	IS5 (+) +4 bp	coding (125‑128/597 nt)	fimE →		0.417	639048	Δ3 bp	coding (104‑106/564 nt)	ahpC →				Duplication		folA		1	49785	C→T	intergenic (+154/‑38)	kefC → / → folA
0.487	1979486	IS5 (+) +4 bp	intergenic (‑271/‑264)	insA5 ← / → uspC		0.576	4043992	IS1 (–) +8 bp	coding (575‑582/627 nt)	dsbA →		0.436	1293196	IS5 (+) +4 bp	intergenic (‑274/‑328)	hns ← / → tdk		1	1978458	G→T	intergenic (‑261/+60)	flhD ← / ← insB5
						0.855	3638932	G→C	A431P (GCA→CCA)	pitA →		1	2867169	A→T	I128N (ATC→AAC)	rpoS ←		1	3,376,973:1	T+	coding (448/639 nt)	sspA ←
L5
freq	position	mutation	annotation	gene		L5						L4						L5
0.279	3376853	IS1 (–) +9 bp	coding (560‑568/639 nt)	sspA ←		freq	position	mutation	annotation	gene		freq	position	mutation	annotation	gene		freq	position	mutation	annotation	gene
0.943	1342853	G→T	E66* (GAA→TAA)	yciH →		0.895	3377398	IS1 (+) +9 bp	coding (15‑23/639 nt)	sspA ←				Duplication		folA				Duplication		folA
1	1908651	IS1 (+) +8 bp	coding (109‑116/144 nt)	mgrB ←		0.896	57174	IS2 (–) +5 bp	intergenic (‑65/‑186)	lptD ← / → djlA		0.212	3046068	T→A	intergenic (‑167/+100)	ygfF ← / ← gcvP		0.285	1656282	IS2 (+) +5 bp	coding (99‑103/561 nt)	speG →
						1	1908810	AGTTAG+ :: IS5 (–) Δ2 bp	intergenic (‑44/‑114)	mgrB ← / → yobH		0.499	1656387	IS2 (+) +5 bp	coding (204‑208/561 nt)	speG →		0.685	3377367	IS2 (–) +5 bp	coding (50‑54/639 nt)	sspA ←
L6						1	4542500	IS1 (+) +9 bp	coding (464‑472/597 nt)	fimE →		1	2867169	A→T	I128N (ATC→AAC)	rpoS ←		0.855	1979486	IS5 (+) +4 bp	intergenic (‑271/‑264)	insA5 ← / → uspC
freq	position	mutation	annotation	gene														1	619281	T→C	I343T (ATC→ACC)	fepE →
0.231	3377461	Δ7 bp	intergenic (‑41/+348)	sspA ← / ← rpsI		L6						L5						1	655776	C→A	V65F (GTT→TTT)	dcuC ←
0.717	3377177	G→T	R82S (CGT→AGT)	sspA ←		freq	position	mutation	annotation	gene		freq	position	mutation	annotation	gene		1	1413680	A→G	Y21H (TAT→CAT) noncoding (125/179 nt)	rcbA ← ralA →
1	1908802	IS5 (+) +4 bp	intergenic (‑36/‑120)	mgrB ← / → yobH		0.228	2470427	C→A	Q433K (CAA→AAA)	yfdI →				Duplication		folA		1	1908812	IS5 (–) +4 bp	intergenic (‑46/‑110)	mgrB ← / → yobH
						0.437	4043563	G→C	C49S (TGC→TCC)	dsbA →		0.212	1158566	T→C	F233S (TTC→TCC)	ptsG →		1	3938281	T→C	S19P (TCT→CCT)	rbsR →
						0.526	4542161	IS5 (–) +4 bp	coding (125‑128/597 nt)	fimE →		0.706	2867169	A→T	I128N (ATC→AAC)	rpoS ←
																		L6
												L6						freq	position	mutation	annotation	gene
												freq	position	mutation	annotation	gene		0.461	1158187	G→T	E107* (GAA→TAA)	ptsG →
														Duplication		folA		0.752	4542848	IS1 (–) +9 bp	intergenic (+215/‑259)	fimE → / → fimA
												0.207	3391407	A→C	F208V (TTT→GTT)	tldD ←		0.831	4542811	IS1 (–) +9 bp	intergenic (+178/‑296)	fimE → / → fimA
												0.347	3277257	CATTCAA+	coding (256/336 nt)	prlF →		1	66528	T→C	Q8R (CAG→CGG)	araD ←
												0.91	2867169	A→T	I128N (ATC→AAC)	rpoS ←		1	66533	3540 bp→27 bp		[araD]–araB
																		1	70289	G→T	intergenic (‑241/‑98)	araB ← / → araC
																		1	174785	G→T	P33Q (CCA→CAA)	hemL ←
																		1	366519	G→A	A331V (GCG→GTG)	lacI ←
																		1	371758	IS30 (+) +2 bp	coding (520‑521/867 nt)	mhpC →
																		1	705013	T→C	L357S (TTG→TCG)	nagE →
																		1	1337394	A→G	S522G (AGC→GGC)	acnA →
																		1	1652331	T→C	intergenic (+2346/+397)	ydfD → / ← ynfP
																		1	4093770	C→T	G168D (GGC→GAC)	rhaD ←
																		1	4093991	3461 bp→29 bp		[rhaD]–rhaB
																		1	4161248	G→T	G61V (GGC→GTC)	fabR →
																		1	4164123	C→G	A162G (GCA→GGA)	btuB →
																		1	4474834	A→G	intergenic (+117/‑28)	bdcR → / → tabA
																		1	4585480	G→A	Q428* (CAA→TAA)	hsdR ←
																		1	4602509	C→T	W117* (TGG→TAG)	yjjP ←
																		1	4616669	G→T	L133I (CTA→ATA)	yjjI ←

## Sheet: Mutations -Evolution in CPZ
WT in CPZ						WT in CPZ + TMP
L1						L1
freq	position	mutation	annotation	gene		freq	position	mutation	annotation	gene
0.43	486197	IS1 (–) +9 bp	coding (437‑445/648 nt)	acrR →				Duplication		folA
0.945	3938653	IS2 (+) +5 bp	coding (427‑431/993 nt)	rbsR →		0.205	882452	T→G	T95P (ACC→CCC)	deoR ←
1	486136	IS1 (+) +8 bp	coding (376‑383/648 nt)	acrR →		0.29	3938959	G→T	G245* (GGA→TGA)	rbsR →
						0.308	4549066	G→T	G87C (GGC→TGC)	fimH →
L2						0.335	1143356	C→T	D338N (GAC→AAC)	rne ←
freq	position	mutation	annotation	gene		0.441	1286793	A→G	K29E (AAG→GAG)	ychS →
0.404	1286793	A→G	K29E (AAG→GAG)	ychS →		0.637	485794	A→C	T12P (ACG→CCG)	acrR →
0.434	1428347	Δ1 bp	coding (380/981 nt)	insH5 ←		1	1299499	Δ1,199 bp		insH21
0.438	1428345	Δ1 bp	coding (382/981 nt)	insH5 ←		1	1908776	IS1 (+) +9 bp	intergenic (‑10/‑141)	mgrB ← / → yobH
0.438	1428346	Δ1 bp	coding (381/981 nt)	insH5 ←
0.442	1428344	Δ1 bp	coding (383/981 nt)	insH5 ←		L2
0.914	1143545	T→C	I275V (ATC→GTC)	rne ←		freq	position	mutation	annotation	gene
0.935	3316892	T→C	E212G (GAA→GGA)	nusA ←		0.221	2795280	G→C	G343A (GGC→GCC)	gabP →
0.941	4549183	Δ6 bp	coding (376‑381/903 nt)	fimH →		0.367	1348401	T→C	E171G (GAA→GGA)	rnb ←
1	486025	IS1 (+) +9 bp	coding (265‑273/648 nt)	acrR →		0.485	4548980	A→G	D58G (GAT→GGT)	fimH →
						0.496	1143091	A→T	L426Q (CTG→CAG)	rne ←
L3						0.503	3376871	T→A	K184* (AAA→TAA)	sspA ←
freq	position	mutation	annotation	gene		0.582	486274	T→C	S172P (TCC→CCC)	acrR →
0.233	4542041	IS2 (+) +5 bp	coding (5‑9/597 nt)	fimE →		1	1908812	IS5 (–) +4 bp	intergenic (‑46/‑110)	mgrB ← / → yobH
0.26	4123553	C→A	E302* (GAA→TAA)	cytR ←
0.361	4033620	A→C	Q159P (CAG→CCG)	trkH →		L3 (single seq rev)
0.394	486340	IS1 (+) +9 bp	coding (580‑588/648 nt)	acrR →		freq	position	mutation	annotation	gene
0.405	4542161	IS5 (–) +4 bp	coding (125‑128/597 nt)	fimE →		0.888	4123451	A→C	S336A (TCA→GCA)	cytR ←
0.517	486025	IS5 (+) +4 bp	coding (265‑268/648 nt)	acrR →		0.914	47198	Δ5 bp	intergenic (+60/‑44)	yaaU → / → kefF
						1	2173363	Δ2 bp	intergenic (‑490/+918)	gatD ← / ← gatB
L4						1	3630751	Δ21,285 bp	IS5‑mediated	[yhiY]–[yhiS]
freq	position	mutation	annotation	gene
0.241	485846	T→G	V29G (GTA→GGA)	acrR →		L4 (single seq rev)
0.269	882614	C→T	D41N (GAT→AAT)	deoR ←		freq	position	mutation	annotation	gene
0.653	2406547	G→A	A32V (GCT→GTT)	lrhA ←		0.212	458790	IS186 (+) +6 bp :: Δ1 bp	intergenic (+90/‑93)	clpX → / → lon
0.71	1105722	IS5 (–) +4 bp	coding (309‑312/312 nt)	ymdA →		0.231	4068289	A→G	F330L (TTC→CTC)	yihQ ←
0.744	4548980	A→G	D58G (GAT→GGT)	fimH →		0.242	3781158	A→C	intergenic (+141/‑57)	lldD → / → trmL
0.853	486211	IS1 (–) +9 bp	coding (451‑459/648 nt)	acrR →		0.529	3882924	T→C	D269G (GAT→GGT)	dnaA ←
						0.683	485977	IS5 (+) +4 bp	coding (217‑220/648 nt)	acrR →
L5						1	1357104	G→A	Q3* (CAG→TAG)	sapA ←
freq	position	mutation	annotation	gene
0.29	4124464	C→T	intergenic (‑8/+148)	cytR ← / ← priA		L5
0.352	1,808,192:2	T+	coding (397/861 nt)	yniA →		freq	position	mutation	annotation	gene
0.352	1,808,192:3	C42+	coding (397/861 nt)	yniA →		0.237	4634724	A→T	V196E (GTA→GAA)	rob ←
0.352	1,808,192:4	C43+	coding (397/861 nt)	yniA →		0.713	2406082	A→T	I187N (ATC→AAC)	lrhA ←
0.352	1,808,192:5	A+	coding (397/861 nt)	yniA →		0.733	3948331	Δ1 bp	coding (246/339 nt)	maoP →
0.352	1,808,192:6	C45+	coding (397/861 nt)	yniA →		0.831	4549216	G→T	G137C (GGC→TGC)	fimH →
0.352	1,808,192:7	A+	coding (397/861 nt)	yniA →		0.843	486184	IS1 (+) +9 bp	coding (424‑432/648 nt)	acrR →
0.352	1,808,192:8	G+	coding (397/861 nt)	yniA →		0.864	1324848	A→G	I35V (ATC→GTC)	yciQ →
0.355	1,808,192:1	C48+	coding (397/861 nt)	yniA →		1	3638860	Δ2 bp	coding (1219‑1220/1500 nt)	pitA →
0.381	4542028	IS2 (+) +5 bp	intergenic (+469/‑5)	fimB → / → fimE
0.412	882088	IS1 (+) +9 bp	coding (639‑647/759 nt)	deoR ←		L6 - single seq fw
0.421	4542161	IS5 (–) +4 bp	coding (125‑128/597 nt)	fimE →		freq	position	mutation	annotation	gene
0.44	2406686	IS1 (+) +10 bp	intergenic (‑45/‑866)	lrhA ← / → alaA		0.823	2406082	A→T	I187N (ATC→AAC)	lrhA ←
0.486	1808194	Δ8 bp	coding (399‑406/861 nt)	yniA →		0.841	1324848	A→G	I35V (ATC→GTC)	yciQ →
0.568	2325364	#NAME?	coding (609/1323 nt)	atoE →		0.866	3948331	Δ1 bp	coding (246/339 nt)	maoP →
0.725	486025	IS1 (–) +9 bp	coding (265‑273/648 nt)	acrR →		0.871	4549216	G→T	G137C (GGC→TGC)	fimH →
0.735	4549054	T→C	S83P (TCG→CCG)	fimH →		0.902	486184	IS1 (+) +9 bp	coding (424‑432/648 nt)	acrR →
0.782	2713445	A→C	T184P (ACC→CCC)	srmB →		1	3630751	Δ21,285 bp	IS5‑mediated	[yhiY]–[yhiS]
0.797	1771785	IS2 (–) +5 bp	coding (715‑719/1215 nt)	ydiM →		1	4542725	(T)6→5	intergenic (+92/‑390)	fimE → / → fimA
0.935	485977	IS5 (–) +4 bp	coding (217‑220/648 nt)	acrR →
L6
freq	position	mutation	annotation	gene
0.296	1286793	A→G	K29E (AAG→GAG)	ychS →
0.308	3,684,812:1	G+	coding (807/1989 nt)	pdeK ←
0.308	3,684,812:2	#NAME?	coding (807/1989 nt)	pdeK ←
0.308	3,684,812:3	#NAME?	coding (807/1989 nt)	pdeK ←
0.308	3,684,812:4	#NAME?	coding (807/1989 nt)	pdeK ←
0.349	3684817	(GTTT)2→1	coding (799‑802/1989 nt)	pdeK ←
0.404	2657238	#NAME?	coding (1698/1851 nt)	hscA ←
0.441	2577876	#NAME?	coding (502/2280 nt)	maeB ←
0.708	3535450	G→A	S140L (TCG→TTG)	envZ ←
1	485987	IS2 (–) +5 bp	coding (227‑231/648 nt)	acrR →
1	1905761	G→A	G25D (GGT→GAT)	mntP →
1	3966157	IS1 (+) +9 bp	intergenic (+67/‑66)	trxA → / → rhoL
1	4548992	A→C	Q62P (CAA→CCA)	fimH →
